# Supplementary material for: South Asian maternal and paternal lineages in southern Thailand and the role of sex-biased admixture
Source: PLoS One. 2023 Sep 14;18(9):e0291547. doi: 10.1371/journal.pone.0291547 (PMC10501589; doi:10.1371/journal.pone.0291547)
Supplement: S1 Table — (XLSX) [file pone.0291547.s009.xlsx]

## Sheet: S1 Table 
S1 Table Sequencing coverage and mtDNA haplogroup of each individual.
Population	Sample	Haplogroup	Mean coverage	Consensus length [bp]
SouthernThai_TK	BST101	R11b1	3210.96	16568
SouthernThai_TK	BST103	R11'B6	2772.95	16567
SouthernThai_TK	BST105	M26	1845.13	16568
SouthernThai_TK	BST107	N8	2314.64	16568
SouthernThai_TK	BST109	F1f	2474.86	16568
SouthernThai_TK	BST111	M7c1a3	2531.04	16568
SouthernThai_TK	BST113	M3c1a	2994.58	16568
SouthernThai_TK	BST115	F1a1a	2051.45	16568
SouthernThai_TK	BST117	M22a	4022.45	16568
SouthernThai_TK	BST119	F1f	2293.09	16568
SouthernThai_TK	BST121	M50	2113.79	16568
SouthernThai_TK	BST123	M21b	2744.79	16568
SouthernThai_TK	BST125	M12a2	2066.2	16568
SouthernThai_TK	BST127	M38	1332.63	16568
SouthernThai_TK	BST129	G	2179.06	16568
SouthernThai_TK	BST131	M7b1a1+(16192)	3913.87	16568
SouthernThai_TK	BST133	B4a1a	2255.64	16568
SouthernThai_TK	BST135	M17	2165.51	16568
SouthernThai_TK	BST137	M21b2	2414.62	16568
SouthernThai_TK	BST139	R9c1b1	2542.92	16568
SouthernThai_TK	BST141	M77	2047.5	16568
SouthernThai_TK	BST147	N	2375.31	16569
SouthernThai_TK	BST149	M24a	2086.64	16568
SouthernThai_AN	MST101	N9a6a	1976.1	16569
SouthernThai_AN	MST102	B5a1a	1894.8	16568
SouthernThai_AN	MST104	M72a	1695.12	16568
SouthernThai_AN	MST106	M74b2	1929.16	16568
SouthernThai_AN	MST108	B4c2	787.679	16570
SouthernThai_AN	MST202	N9a6a	1234.81	16568
SouthernThai_AN	MST204	B4c1b2a2	2752.84	16568
SouthernThai_AN	MST206	B4c2	2207.75	16568
SouthernThai_AN	MST208	M24a	3163.2	16568
SouthernThai_AN	MST210	M12a	1427.06	16568
SouthernThai_AN	MST302	F1f	3389.23	16568
SouthernThai_AN	MST304	M21a	2567.76	16568
SouthernThai_AN	MST306	M51b	2598.93	16568
SouthernThai_AN	MST308	M7c1c3	2029.16	16569
SouthernThai_AN	MST310	N22	2399.07	16568
SouthernThai_AN	MST312	E1a1a1	2018.85	16568
SouthernThai_AN	MST314	Q3	2820.11	16568
SouthernThai_AN	MST316	M17c	1956.61	16569
SouthernThai_AN	MST318	N22	2954.34	16568
SouthernThai_AN	MST320	B4c2	1812.27	16568
SouthernThai_AN	MST401	B4c2	2574.17	16568
SouthernThai_AN	MST403	M50a	2355.5	16568
SouthernThai_AN	MST502	F1a1a1	2607.61	16568
