# Supplementary material for: South Asian maternal and paternal lineages in southern Thailand and the role of sex-biased admixture
Source: PLoS One. 2023 Sep 14;18(9):e0291547. doi: 10.1371/journal.pone.0291547 (PMC10501589; doi:10.1371/journal.pone.0291547)
Supplement: S2 Table — (XLSX) [file pone.0291547.s010.xlsx]

## Sheet: S2 Table
S2 Table General information on the studied populations and mtDNA genetic diversity values.
Number label in map	Population Code	Language	Country/Region	No.samples	Defined groups in admixture analysis	No.haplotype	Haplotype diversity	SD	MPD	SD	No.haplogroup	Haplogroup diversity	SD	Tajima's D	P-value	References
49	SouthernThai_TK	Tai-Kadai	Thailand	23	Admixed population	23	1	0.0128	36.9091	16.6662	22	0.996	0.0142	-2.17864	0.003	This study
31	SouthernThai_AN	Austronesian	Thailand	23	Admixed population	22	0.996	0.0142	34.6798	15.6897	18	0.9684	0.0258	-1.99505	0.006	This study
8	Mon_N	Austro-Asiatic	Thailand	24	Admixed population	13	0.8877	0.0458	37.4203	16.8652	12	0.8804	0.0445	-0.32263	0.413	Kutanan et al. (2018)
48	Mon_NE	Austro-Asiatic	Thailand	25	Admixed population	13	0.8933	0.0422	37.09	16.6942	11	0.8667	0.0451	-1.03163	0.13	Kutanan et al. (2017)
46	Mon_C	Austro-Asiatic	Thailand	71	Admixed population	53	0.9895	0.0046	36.1078	15.8983	44	0.9807	0.0063	-2.29735	0.001	Kutanan et al. (2017); Kutanan et al. (2018)
47	Mon_W	Austro-Asiatic	Thailand	38	Admixed population	30	0.9801	0.0137	40.1622	17.8339	26	0.9687	0.0152	-1.93268	0.015	Kutanan et al. (2017)
43	Khmer_T	Austro-Asiatic	Thailand	44	Admixed population	26	0.9429	0.022	33.9366	15.0721	16	0.8953	0.025	-1.29536	0.098	Kutanan et al. (2017)
50	Nyahkur	Austro-Asiatic	Thailand	23	Admixed population	7	0.8261	0.043	38.2372	17.2543	5	0.7945	0.037	0.9979	0.873	Kutanan et al. (2017)
52	Suay	Austro-Asiatic	Thailand	25	Admixed population	16	0.9533	0.0241	36.8233	16.5765	12	0.9167	0.0294	-1.12875	0.124	Kutanan et al. (2017)
42	CentralThai_N	Tai-Kadai	Thailand	31	Admixed population	25	0.9828	0.0135	37.7269	16.8593	24	0.9806	0.0136	-1.99995	0.007	Kutanan et al. (2018)
39	CentralThai_C	Tai-Kadai	Thailand	89	Admixed population	75	0.9939	0.0033	38.3662	16.8323	56	0.9837	0.0047	-2.28577	0	Kutanan et al. (2018)
41	CentralThai_W	Tai-Kadai	Thailand	60	Admixed population	58	0.9989	0.0033	38.004	16.7531	47	0.9898	0.0055	-2.38139	0	Kutanan et al. (2018)
27	CentralThai_E	Tai-Kadai	Thailand	30	Admixed population	28	0.9954	0.01	36.9172	16.52	21	0.9747	0.0145	-1.81063	0.019	Kutanan et al. (2018)
57	Rhade	Austronesian	Vietnam	24	Admixed population	15	0.9312	0.0384	28.8949	13.0963	9	0.8007	0.0689	-1.21561	0.09	Duong et al. (2018)
55	Jarai	Austronesian	Vietnam	30	Admixed population	18	0.9057	0.0448	30.8483	13.857	12	0.8644	0.0476	-1.31209	0.073	Duong et al. (2018)
59	Burmese	Sino-Tibetan	Myanmar	93	Admixed population	88	0.9988	0.0018	31.4362	13.8433	50	0.9734	0.0076	-2.60474	0	Summerer et al. (2014); Li et al. (2015)
56	Cham1	Austronesian	Vietnam	16	Admixed population	16	1	0.0221	36.3917	16.7254	14	0.9833	0.0278	-1.81518	0.019	Peng et al. (2010)
54	Khmer_C1	Austro-Asiatic	Cambodia	18	Admixed population	16	0.9869	0.0229	39.7255	18.111	13	0.9542	0.0335	-1.32955	0.069	Zhang et al. (2013)
53	AA_C	Austro-Asiatic	Cambodia	65	Admixed population	50	0.987	0.0061	36.3452	16.0183	24	0.9288	0.0161	-1.66683	0.019	Zhang et al. (2013)
30	Cham2	Austronesian	Cambodia	61	Admixed population	46	0.9891	0.0053	36.7426	16.2039	32	0.9459	0.0181	-2.09456	0.003	Kloss-Brandstätter et al. (2021)
44	Khmer_C2	Austro-Asiatic	Cambodia	230	Admixed population	157	0.9938	0.0014	37.4355	16.3375	75	0.9443	0.0094	-2.32324	0	Kloss-Brandstätter et al. (2021)
51	KhmerLeou	Austro-Asiatic	Cambodia	8	Admixed population	8	1	0.0625	34.7143	16.9664	6	0.9286	0.0844	-0.05919	0.464	Kloss-Brandstätter et al. (2021)
11	Karen	Sino-Tibetan	Thailand	113	EA/SEA patrental group	51	0.9594	0.0077	34.5406	15.1551	20	0.8835	0.0151	-1.3673	0.059	Kutanan et al. (2018); Kutanan et al. (2020)
1	Lisu_T	Sino-Tibetan	Thailand	29	-	20	0.9729	0.0153	33.5616	15.0628	16	0.9483	0.0219	-1.20505	0.087	Kutanan et al. (2020)
2	Lahu_T	Sino-Tibetan	Thailand	52	EA/SEA patrental group1	18	0.8733	0.0331	30.7519	13.6466	11	0.7941	0.0439	-0.19535	0.502	Kutanan et al. (2020)
34	Lahu_V	Sino-Tibetan	Vietnam	32	EA/SEA patrental group1	16	0.9234	0.0254	27.8629	12.524	15	0.8831	0.039	-1.69298	0.021	Duong et al. (2018)
35	Lolo	Sino-Tibetan	Vietnam	36	EA/SEA patrental group1	10	0.8651	0.0271	28.6048	12.81	8	0.8571	0.0244	-0.40459	0.391	Duong et al. (2018)
24	Hani	Sino-Tibetan	Vietnam	33	EA/SEA patrental group1	23	0.9754	0.0132	36.6364	16.3532	18	0.9545	0.0166	-1.3182	0.059	Duong et al. (2018)
13	Phula	Sino-Tibetan	Vietnam	35	-	23	0.9664	0.0164	35.5563	15.8565	16	0.8975	0.0373	-1.2433	0.097	Duong et al. (2018)
25	Sila	Sino-Tibetan	Vietnam	31	EA/SEA patrental group1	11	0.8516	0.044	28.757	12.927	7	0.6796	0.0835	-0.06901	0.501	Duong et al. (2018)
17	SouthernHan	Sino-Tibetan	China	55	-	52	0.998	0.0039	36.7926	16.2502	49	0.996	0.0043	-2.2296	0.003	Zheng et al. (2011)
9	Khuen	Tai-Kadai	Thailand	25	EA/SEA patrental group1	19	0.97	0.0223	34.7867	15.6776	17	0.96	0.0233	-1.49366	0.044	Kutanan et al. (2018)
7	Lue	Tai-Kadai	Thailand	48	-	35	0.9796	0.0101	35.6986	15.8123	28	0.9619	0.0134	-1.71439	0.015	Kutanan et al. (2018)
3	Khonmueang	Tai-Kadai	Thailand	99	EA/SEA patrental group1	73	0.9928	0.0027	35.9142	15.7617	49	0.9769	0.0049	-2.12495	0	Kutanan et al. (2017)
22	Shan	Tai-Kadai	Thailand	51	-	37	0.9843	0.0075	39.0824	17.2628	26	0.9647	0.0106	-1.88458	0.011	Kutanan et al. (2017); Kutanan et al. (2020)
23	Lao Isan	Tai-Kadai	Thailand	135	-	106	0.9946	0.002	37.3097	16.3251	53	0.9654	0.9654	-2.20667	0	Kutanan et al. (2017); Kutanan et al. (2020)
38	Phutai	Tai-Kadai	Thailand	55	EA/SEA patrental group1	37	0.9778	0.0092	35.8936	15.8609	25	0.9636	0.0096	-1.48262	0.041	Kutanan et al. (2017); Kutanan et al. (2020)
26	Kalueang	Tai-Kadai	Thailand	25	-	15	0.9233	0.0345	26.1667	11.8724	10	0.8967	0.0312	-0.61469	0.289	Kutanan et al. (2017)
28	Nyaw	Tai-Kadai	Thailand	25	-	17	0.96	0.0233	34.9333	15.7423	14	0.9467	0.0233	-0.96255	0.169	Kutanan et al. (2017)
19	BlackTai	Tai-Kadai	Thailand	50	-	30	0.9657	0.0125	32.4237	14.3807	24	0.9494	0.0155	-1.71074	0.016	Kutanan et al. (2017)
21	Phuan	Tai-Kadai	Thailand	50	EA/SEA patrental group1	36	0.982	0.0082	35.7265	15.8132	26	0.9673	0.0094	-1.8267	0.012	Kutanan et al. (2017)
37	Laotian	Tai-Kadai	Laos	49	-	46	0.9974	0.0048	36.7534	16.2642	35	0.9855	0.0069	-2.05655	0.002	Kutanan et al. (2017)
40	Gelao	Tai-Kadai	China	34	-	25	0.9733	0.0167	35.7504	15.953	19	0.943	0.0227	-1.5266	0.038	Duong et al. (2018)
14	Nung	Tai-Kadai	Vietnam	37	EA/SEA patrental group1	27	0.9805	0.0115	33.524	14.9483	22	0.9655	0.0137	-1.4822	0.043	Duong et al. (2018)
15	Lachi	Tai-Kadai	Vietnam	36	-	12	0.8889	0.0307	30.8762	13.8019	10	0.8524	0.0325	-0.32004	0.43	Duong et al. (2018)
12	Tay	Tai-Kadai	Vietnam	48	EA/SEA patrental group1	39	0.9867	0.0085	35.1986	15.5953	34	0.9761	0.0118	-1.85643	0.017	Duong et al. (2018)
16	Thai	Tai-Kadai	Vietnam	24	EA/SEA patrental group1	21	0.9891	0.0152	37.337	16.8283	19	0.9819	0.0164	-1.50624	0.05	Duong et al. (2018)
18	Dai	Tai-Kadai	China	56	EA/SEA patrental group1	52	0.9968	0.0044	35.9143	15.8655	39	0.9864	0.0058	-2.07152	0.006	Diroma et al. (2014)
29	Soa	Austro-Asiatic	Thailand	25	EA/SEA patrental group1	18	0.9533	0.0296	33.3733	15.0537	15	0.94	0.0291	-1.58347	0.033	Kutanan et al. (2017)
45	Bru	Austro-Asiatic	Thailand	24	EA/SEA patrental group1	10	0.8949	0.036	30.2428	13.6922	9	0.8732	0.0422	-0.65241	-0.0774	Kutanan et al. (2017)
36	HtinPray	Austro-Asiatic	Thailand	50	EA/SEA patrental group1	15	0.8546	0.0294	31.5748	14.0174	9	0.789	0.033	-0.1285	0.517	Kutanan et al. (2017)
6	Khmu	Austro-Asiatic	Thailand	25	EA/SEA patrental group1	14	0.8933	0.0456	28.6267	12.9584	11	0.8133	0.0663	-0.69264	0.27	Kutanan et al. (2017)
4	Blang	Austro-Asiatic	Thailand	50	EA/SEA patrental group1	38	0.9886	0.0063	33.4735	14.836	19	0.9233	0.0219	-1.5091	0.038	Kutanan et al. (2017)
5	Palaung	Austro-Asiatic	Thailand	25	EA/SEA patrental group1	17	0.97	0.0179	36.0833	16.2499	15	0.9533	0.0228	-1.42524	0.06	Kutanan et al. (2017)
10	Lawa	Austro-Asiatic	Thailand	70	EA/SEA patrental group1	33	0.9681	0.0078	37.1031	16.3305	19	0.9151	0.0175	-1.30179	0.068	Kutanan et al. (2017)
20	Kihn	Austro-Asiatic	Vietnam	51	-	50	0.9992	0.0041	36.4392	16.1168	37	0.9875	0.0062	-2.05036	0.007	Duong et al. (2018)
32	Atayal	Austronesian	Taiwan	50	EA/SEA patrental group1	25	0.9576	0.0127	34.4824	15.2736	14	0.8873	0.0248	-0.30982	0.417	Ko et al. (2014)
33	Amis	Austronesian	Taiwan	50	EA/SEA patrental group1	30	0.9763	0.0083	31.8155	14.1169	18	0.938	0.0123	-1.02468	0.155	Ko et al. (2014)
58	AndamanIslander	Andamanese	India	25	-	12	0.88	0.0502	23.5133	10.701	5	0.75	0.0523	0.37654	0.68	Thangaraj et al. (2005)
60	JenuKuruba_S	Dravidian	Southern India	79	SA parental group2	38	0.9451	0.0153	21.2528	9.47567	8	0.7932	0.0251	0.35414	0.749	Chandrasekar et al. (2009)
72	Nihal_C	Indo-European	Central India	28	-	20	0.9524	0.0298	25.9392	11.7273	15	0.9339	0.0286	-1.4852	0.036	Chandrasekar et al. (2009)
71	Korku_C	Austro-Asiatic	Central India	15	-	14	0.9905	0.0281	27.1048	12.5891	11	0.9619	0.0339	-1.41741	0.058	Chandrasekar et al. (2009)
70	Andh_C	Indo-European	Central India	19	SA parental group2	17	0.9883	0.021	21.5848	9.96206	13	0.9591	0.0277	-1.71259	0.024	Chandrasekar et al. (2009)
74	Madia_C	Dravidian	Central India	20	SA parental group2	17	0.9684	0.0327	18.2526	8.45343	9	0.8368	0.0588	-1.27642	0.083	Chandrasekar et al. (2009)
69	Kamar_C	Indo-European	Central India	53	SA parental group2	25	0.9478	0.0139	21.9731	9.83791	11	0.8708	0.0183	-0.67197	0.277	Chandrasekar et al. (2009)
63	DongriBhill_W	Indo-European	Western India	43	SA parental group2	29	0.9679	0.0146	18.2038	8.23486	16	0.9048	0.0256	-1.38541	0.083	Chandrasekar et al. (2009)
62	Kathodi_W	Indo-European	Western India	15	SA parental group2	10	0.9238	0.053	19.2571	9.03818	9	0.9143	0.0519	-1.22507	0.088	Chandrasekar et al. (2009)
68	Mathakur_W	Indo-European	Western India	11	SA parental group2	7	0.9091	0.0656	9.52727	4.73759	4	0.6	0.1539	-0.46336	0.341	Chandrasekar et al. (2009)
67	Katkari_W	Indo-European	Western India	21	SA parental group2	20	0.9952	0.0165	23.7762	10.8912	11	0.9238	0.0367	-0.96342	0.19	Chandrasekar et al. (2009)
66	Kathakur_W	Indo-European	Western India	19	SA parental group2	13	0.9415	0.0375	23.0877	10.6333	10	0.9064	0.0446	-0.93117	0.167	Chandrasekar et al. (2009)
61	PauriBhuiya_E	Indo-European	Eastern India	32	SA parental group2	27	0.9899	0.0102	26.5988	11.9702	16	0.9456	0.0181	-1.76929	0.02	Chandrasekar et al. (2009)
65	Malpaharia_E	Austro-Asiatic	Eastern India	15	SA parental group2	10	0.8952	0.0704	23.8857	11.1327	8	0.8476	0.0712	-1.14191	0.118	Chandrasekar et al. (2009)
64	Munda_E	Austro-Asiatic	Eastern India	31	SA parental group2	29	0.9957	0.0095	28.7742	12.9346	14	0.9161	0.0287	-1.82214	0.012	Chandrasekar et al. (2009)
73	SouthAsian	NA	India	56	-	54	0.9987	0.0037	26.313	11.7087	47	0.9942	0.0045	-2.58546	0	Sun et al. (2006)
				3216
