# Supplementary material for: South Asian maternal and paternal lineages in southern Thailand and the role of sex-biased admixture
Source: PLoS One. 2023 Sep 14;18(9):e0291547. doi: 10.1371/journal.pone.0291547 (PMC10501589; doi:10.1371/journal.pone.0291547)
Supplement: S3 Table — (XLSX) [file pone.0291547.s011.xlsx]

## Sheet: S3 Table
S3 Table General information on additional mtDNA sequences of haplogroup Q3, used in the network analysis.
Accession No.	Sample code	Haplogroup	Populations	Provice/Region	Language family	Country	References
-	MST314	Q3	Southern Thais	Southern Thailand	Austronesian	Thailand	This study
EF061146.1	UV2070	Q3b	Kove (Coastal islands)	West New Britain	Austronesian (Oceanic language)	Papua New Guinea	Friedlaender et al. (2007)
EU597519.1	HGDP00547	Q3a1	Papuan	New Guinea	-	-	Hartmann et al. (2008)
AY289078.1	GP4	Q3a1*	Papua New Guinean (Coastal)	Papua New Guinea	-	Papua New Guinea	Ingman and Gyllensten (2003)
AY289079.1	WE16	Q3a	Papua New Guinean (Coastal)	Papua New Guinea	-	Papua New Guinea	Ingman and Gyllensten (2003)
AY289089.1	SH19	Q3a1*	Papua New Guinean (Highland)	Papua New Guinea	-	Papua New Guinea	Ingman and Gyllensten (2003)
MN849510.1	NJ1	Q3a+61+62	Papua New Guinean (Highland)	Chimbu/Papua New Guinea	Non-Austronesian	Papua New Guinea	Pedro et al. (2020)
MN849513.1	NJ26	Q3a1	Papua New Guinean (Highland)	Chimbu/Papua New Guinea	Non-Austronesian	Papua New Guinea	Pedro et al. (2020)
MN849519.1	NJ60	Q3a1	Papua New Guinean (Highland)	Chimbu/Papua New Guinea	Non-Austronesian	Papua New Guinea	Pedro et al. (2020)
MN849536.1	NU142	Q3a+61+62	Papua New Guinean (Highland)	Jawaka/Papua New Guinea	Non-Austronesian	Papua New Guinea	Pedro et al. (2020)
MN849538.1	NU145	Q3a+61+62	Papua New Guinean (Highland)	Jawaka/Papua New Guinea	Non-Austronesian	Papua New Guinea	Pedro et al. (2020)
MN849539.1	NU146	Q3a+61+62	Papua New Guinean (Highland)	Jawaka/Papua New Guinea	Non-Austronesian	Papua New Guinea	Pedro et al. (2020)
MN849573.1	NU65	Q3a+61+62	Papua New Guinean (Highland)	Jawaka/Papua New Guinea	Non-Austronesian	Papua New Guinea	Pedro et al. (2020)
MN849589.1	NU86	Q3a+61+62	Papua New Guinean (Highland)	Jawaka/Papua New Guinea	Non-Austronesian	Papua New Guinea	Pedro et al. (2020)
MN849660.1	NZ60	Q3	Papua New Guinean (Highland)	Chimbu/Papua New Guinea	Non-Austronesian	Papua New Guinea	Pedro et al. (2020)
MN849675.1	NZ88	Q3a1	Papua New Guinean (Highland)	Chimbu/Papua New Guinea	Non-Austronesian	Papua New Guinea	Pedro et al. (2020)
MN849689.1	PB108	Q3a+61+62	Papua New Guinean (Highland)	Madang/Papua New Guinea	Non-Austronesian	Papua New Guinea	Pedro et al. (2020)
MN849701.1	PB19	Q3a+61+62	Papua New Guinean (Highland)	Madang/Papua New Guinea	Non-Austronesian	Papua New Guinea	Pedro et al. (2020)
MN849724.1	PB72	Q3a+61+62	Papua New Guinean (Highland)	Madang/Papua New Guinea	Non-Austronesian	Papua New Guinea	Pedro et al. (2020)
MN849731.1	PB81	Q3a+61+62	Papua New Guinean (Highland)	Madang/Papua New Guinea	Non-Austronesian	Papua New Guinea	Pedro et al. (2020)
MN849752.1	PM18	Q3b	Papua New Guinean (Coastal/Lowland)	Oro/Papua New Guinea	Non-Austronesian	Papua New Guinea	Pedro et al. (2020)
MN849760.1	PM32	Q3	Near Oceanian	New Ireland/Papua New Guinea	Austronesian	Papua New Guinea	Pedro et al. (2020)
MN849787.1	PM95	Q3a+61+62	Papua New Guinean (Highland)	Western Highlands/Papua New Guinea	Non-Austronesian	Papua New Guinea	Pedro et al. (2020)
MN849810.1	PNG118	Q3a+61+62	Papua New Guinean (Highland)	Western Highlands/Papua New Guinea	Non-Austronesian	Papua New Guinea	Pedro et al. (2020)
MN849829.1	PNG24	Q3	Papua New Guinean (Coastal/Lowland)	Oro/Papua New Guinea	Non-Austronesian	Papua New Guinea	Pedro et al. (2020)
MN849834.1	PNG35	Q3a1*	Papua New Guinean (Highland)	Southern Highlands/Papua New Guinea	Non-Austronesian	Papua New Guinea	Pedro et al. (2020)
MN849865.1	PNG93	Q3a1*	Papua New Guinean (Highland)	Hela/Papua New Guinea	Non-Austronesian	Papua New Guinea	Pedro et al. (2020)
KJ676780	ET257	Q3	Wallace sea	East Timor	-	East Timor	Gomes et al. (2015)
KF451075	HGDP00540	Q3a+61+62	Papuan (Coastal)	Papua New Guinea (Oceania)	-	Papua New Guinea	Lippold et al. (2014)
KF451076	HGDP00541	Q3a+61+62	Papuan (Coastal)	Papua New Guinea (Oceania)	-	Papua New Guinea	Lippold et al. (2014)
KF451077	HGDP00542	Q3a+61+62	Papuan (Coastal)	Papua New Guinea (Oceania)	-	Papua New Guinea	Lippold et al. (2014)
KF451082	HGDP00547	Q3a1	Papuan (Coastal)	Papua New Guinea (Oceania)	-	Papua New Guinea	Lippold et al. (2014)
