# Supplementary material for: South Asian maternal and paternal lineages in southern Thailand and the role of sex-biased admixture
Source: PLoS One. 2023 Sep 14;18(9):e0291547. doi: 10.1371/journal.pone.0291547 (PMC10501589; doi:10.1371/journal.pone.0291547)
Supplement: S4 Table — (XLSX) [file pone.0291547.s012.xlsx]

## Sheet: S4 Table
S4 Table General information on additional mtDNA sequences of haplogroup E1a1a1, used in the network analysis.
Accession No.	Sample code	Haplogroup	Populations	Provice/Region	Language family	Country	References
-	MST312	E1a1a1	Southern Thais	Southern Thailand	Austronesian	Thailand	This study
KF540515.1	AMI10	E1a1a1	Ami	Taitung	Austronesian (Formosan, highland)	Taiwan	Ko et al. (2014)
KF540525.1	AMI20	E1a1a1	Ami	Taitung	Austronesian (Formosan, highland)	Taiwan	Ko et al. (2014)
KF540569.1	ATA14	E1a1a1	Atayal	Hsinchu	Austronesian (Formosan, highland)	Taiwan	Ko et al. (2014)
KF540599.1	ATA44	E1a1a1	Atayal	Hsinchu	Austronesian (Formosan, highland)	Taiwan	Ko et al. (2014)
KF540601.1	ATA46	E1a1a1	Atayal	Hsinchu	Austronesian (Formosan, highland)	Taiwan	Ko et al. (2014)
KF540615.1	BUN10	E1a1a1	Bunun	Kaohsiung	Austronesian (Formosan, highland)	Taiwan	Ko et al. (2014)
KF540618.1	BUN13	E1a1a1	Bunun	Kaohsiung	Austronesian (Formosan, highland)	Taiwan	Ko et al. (2014)
KF540693.1	HAK43	E1a1a1b	Hakka	Pingtung	Sino-Tibetan (Sinitic language)	Taiwan	Ko et al. (2014)
KF540805.1	PIN05	E1a1a1b	Paiwan	Pingtung	Austronesian (Formosan, highland)	Taiwan	Ko et al. (2014)
KF540812.1	PIN12	E1a1a1b	Paiwan	Pingtung	Austronesian (Formosan, highland)	Taiwan	Ko et al. (2014)
KF540824.1	PIN24	E1a1a1b	Paiwan	Pingtung	Austronesian (Formosan, highland)	Taiwan	Ko et al. (2014)
KF540832.1	PIN32	E1a1a1	Paiwan	Pingtung	Austronesian (Formosan, highland)	Taiwan	Ko et al. (2014)
KF540851.1	PUY01	E1a1a1b2	Puyuma	Taitung	Austronesian (Formosan, highland)	Taiwan	Ko et al. (2014)
KF540852.1	PUY02	E1a1a1b2	Puyuma	Taitung	Austronesian (Formosan, highland)	Taiwan	Ko et al. (2014)
KF540859.1	PUY09	E1a1a1	Puyuma	Taitung	Austronesian (Formosan, highland)	Taiwan	Ko et al. (2014)
KF540861.1	PUY11	E1a1a1b2	Puyuma	Taitung	Austronesian (Formosan, highland)	Taiwan	Ko et al. (2014)
KF540870.1	PUY20	E1a1a1b2	Puyuma	Taitung	Austronesian (Formosan, highland)	Taiwan	Ko et al. (2014)
KF540880.1	PUY30	E1a1a1	Puyuma	Taitung	Austronesian (Formosan, highland)	Taiwan	Ko et al. (2014)
KF540883.1	PUY33	E1a1a1b2	Puyuma	Taitung	Austronesian (Formosan, highland)	Taiwan	Ko et al. (2014)
KF540886.1	PUY36	E1a1a1b2	Puyuma	Taitung	Austronesian (Formosan, highland)	Taiwan	Ko et al. (2014)
KF540887.1	PUY37	E1a1a1b2	Puyuma	Taitung	Austronesian (Formosan, highland)	Taiwan	Ko et al. (2014)
KF540888.1	PUY38	E1a1a1b2	Puyuma	Taitung	Austronesian (Formosan, highland)	Taiwan	Ko et al. (2014)
KF540949.1	SAI12	E1a1a1	Saisiat	Miaoli	Austronesian (Formosan, highland)	Taiwan	Ko et al. (2014)
KF540950.1	SAI13	E1a1a1	Saisiat	Miaoli	Austronesian (Formosan, highland)	Taiwan	Ko et al. (2014)
KF540952.1	SAI15	E1a1a1	Saisiat	Miaoli	Austronesian (Formosan, highland)	Taiwan	Ko et al. (2014)
KF541034.1	TSO27	E1a1a1	Tsou	Chiayi	Austronesian (Formosan, highland)	Taiwan	Ko et al. (2014)
KF541036.1	TSO29	E1a1a1*	Tsou	Chiayi	Austronesian (Formosan, highland)	Taiwan	Ko et al. (2014)
KR074233.1	AR718	E1a1a1a	Saudi Arabian	-	Austronesian	Saudi Arabia	Marrero et al. (2016)
GU733723.1	Mam37	E1a1a1a	Mamanwa	Northern Mindanao	Austronesian	Philippines	Gunnarsdóttir et al. (2011a)
GU733727.1	Mam40	E1a1a1a	Mamanwa	Northern Mindanao	Austronesian	Philippines	Gunnarsdóttir et al. (2011a)
GU733729.1	Mam45	E1a1a1	Mamanwa	Northern Mindanao	Austronesian	Philippines	Gunnarsdóttir et al. (2011a)
GU733749.1	Mam70	E1a1a1a	Mamanwa	Northern Mindanao	Austronesian	Philippines	Gunnarsdóttir et al. (2011a)
GU733756.1	Mam82	E1a1a1a	Mamanwa	Northern Mindanao	Austronesian	Philippines	Gunnarsdóttir et al. (2011a)
GU733757.1	Man100	E1a1a1a	Manobo	Northern Mindanao	Austronesian	Philippines	Gunnarsdóttir et al. (2011a)
GU733758.1	Man101	E1a1a1a	Manobo	Northern Mindanao	Austronesian	Philippines	Gunnarsdóttir et al. (2011a)
GU733761.1	Man104	E1a1a1	Manobo	Northern Mindanao	Austronesian	Philippines	Gunnarsdóttir et al. (2011a)
GU733763.1	Man106	E1a1a1a	Manobo	Northern Mindanao	Austronesian	Philippines	Gunnarsdóttir et al. (2011a)
GU733778.1	Man125	E1a1a1	Manobo	Northern Mindanao	Austronesian	Philippines	Gunnarsdóttir et al. (2011a)
GU733779.1	Man126	E1a1a1a	Manobo	Northern Mindanao	Austronesian	Philippines	Gunnarsdóttir et al. (2011a)
GU733780.1	Man127	E1a1a1a	Manobo	Northern Mindanao	Austronesian	Philippines	Gunnarsdóttir et al. (2011a)
GU733781.1	Man128	E1a1a1a	Manobo	Northern Mindanao	Austronesian	Philippines	Gunnarsdóttir et al. (2011a)
GU733789.1	Man90	E1a1a1	Manobo	Northern Mindanao	Austronesian	Philippines	Gunnarsdóttir et al. (2011a)
GU733791.1	Man92	E1a1a1a	Manobo	Northern Mindanao	Austronesian	Philippines	Gunnarsdóttir et al. (2011a)
GU733806.1	Sur133	E1a1a1	Surigaonon	Northern Mindanao	Austronesian	Philippines	Gunnarsdóttir et al. (2011a)
GU733807.1	Sur135	E1a1a1a	Surigaonon	Northern Mindanao	Austronesian	Philippines	Gunnarsdóttir et al. (2011a)
GU733808.1	Sur136	E1a1a1	Surigaonon	Northern Mindanao	Austronesian	Philippines	Gunnarsdóttir et al. (2011a)
GU733810.1	Sur138	E1a1a1	Surigaonon	Northern Mindanao	Austronesian	Philippines	Gunnarsdóttir et al. (2011a)
GU733821.1	Sur23	E1a1a1	Surigaonon	Northern Mindanao	Austronesian	Philippines	Gunnarsdóttir et al. (2011a)
KC993907.1	Aba4969	E1a1a1c	Abaknon	Visayas, Central Philippines	Austronesian	Philippines	Delfin et al. (2014)
KC993911.1	Aba4984	E1a1a1c	Abaknon	Visayas, Central Philippines	Austronesian	Philippines	Delfin et al. (2014)
KC993913.1	Aba4990	E1a1a1c	Abaknon	Visayas, Central Philippines	Austronesian	Philippines	Delfin et al. (2014)
KC993916.1	Aba4995	E1a1a1c	Abaknon	Visayas, Central Philippines	Austronesian	Philippines	Delfin et al. (2014)
KC993923.1	Aba5040	E1a1a1c	Abaknon	Visayas, Central Philippines	Austronesian	Philippines	Delfin et al. (2014)
KC993924.1	Aba5041	E1a1a1c	Abaknon	Visayas, Central Philippines	Austronesian	Philippines	Delfin et al. (2014)
KC993989.1	Bug3262	E1a1a1a	Bugkalot	Luzon, Northern Philippines	Austronesian	Philippines	Delfin et al. (2014)
KC993990.1	Bug3263	E1a1a1a	Bugkalot	Luzon, Northern Philippines	Austronesian	Philippines	Delfin et al. (2014)
KC993996.1	Bug3271	E1a1a1a	Bugkalot	Luzon, Northern Philippines	Austronesian	Philippines	Delfin et al. (2014)
KC993999.1	Bug3283	E1a1a1a	Bugkalot	Luzon, Northern Philippines	Austronesian	Philippines	Delfin et al. (2014)
KC994018.1	Iba933	E1a1a1	Ibaloi	Luzon, Northern Philippines	Austronesian	Philippines	Delfin et al. (2014)
KC994061.1	Iva3304	E1a1a1	Ivatan	Luzon, Northern Philippines	Austronesian	Philippines	Delfin et al. (2014)
KC994081.1	Iva3432	E1a1a1	Ivatan	Luzon, Northern Philippines	Austronesian	Philippines	Delfin et al. (2014)
KC994120.1	Kny965	E1a1a1a	Kankanaey	Luzon, Northern Philippines	Austronesian	Philippines	Delfin et al. (2014)
KC994123.1	Kny968	E1a1a1a	Kankanaey	Luzon, Northern Philippines	Austronesian	Philippines	Delfin et al. (2014)
KC994159.1	Mara3706	E1a1a1a	Maranao	Mindanao, Southern Philippines	Austronesian	Philippines	Delfin et al. (2014)
HM596647.1	Bes12	E1a1a1	Besemah	Pelagaran, Sumatra	Austronesian	Indonesia	Gunnarsdóttir et al. (2011b)
HM596651.1	Bes16	E1a1a1	Besemah	Pelagaran, Sumatra	Austronesian	Indonesia	Gunnarsdóttir et al. (2011b)
HM596658.1	Bes23	E1a1a1	Besemah	Akar, Sumatra	Austronesian	Indonesia	Gunnarsdóttir et al. (2011b)
HM596660.1	Bes26	E1a1a1	Besemah	Pelagaran, Sumatra	Austronesian	Indonesia	Gunnarsdóttir et al. (2011b)
HM596661.1	Bes27	E1a1a1	Besemah	Pelagaran, Sumatra	Austronesian	Indonesia	Gunnarsdóttir et al. (2011b)
HM596666.1	Bes31	E1a1a1a	Besemah	Semede, Sumatra	Austronesian	Indonesia	Gunnarsdóttir et al. (2011b)
HM596688.1	Smd17	E1a1a1a	Semende	Pelagaran, Sumatra	Austronesian	Indonesia	Gunnarsdóttir et al. (2011b)
