# Supplementary material for: South Asian maternal and paternal lineages in southern Thailand and the role of sex-biased admixture
Source: PLoS One. 2023 Sep 14;18(9):e0291547. doi: 10.1371/journal.pone.0291547 (PMC10501589; doi:10.1371/journal.pone.0291547)
Supplement: S5 Table — (XLSX) [file pone.0291547.s013.xlsx]

## Sheet: S5 Table
S5 Table Sequencing coverage and MSY haplogroup of each SouthernThai_TK individual.
Individual	Haplogroup (Named by mutations/SNPs)	Haplogroup (Named by mutations/SNPs)	Haplogroup (Named by lineage)	No. of Reads	Coverage
THAI_BST107	N-L666	N-L666	N1c2	2779873	13.4
THAI_BST109	H-M2846	H-M2716	H1a1d2	2860373	22.62
THAI_BST111	O-F81	O-F81	O1a1a1a1a	3190764	19.07
THAI_BST113	C-M130	C-M130	C	2973387	19.47
THAI_BST115	L-M2565	L-M2481	L1a	3007314	11.42
THAI_BST117	O-F317	O-F317	O2a2b1a1a3a	2903830	16.25
THAI_BST119	C-Z12291	C-K516	C2e2a1	3314820	19.2
THAI_BST121	Q-L56	Q-M346	Q1a2	2932911	15.68
THAI_BST123	O-CTS3663	O-F17	O2a1c1a1a1	2876397	14.8
THAI_BST125	K-M9	K-M9	K	3074745	14.36
THAI_BST127	R-P224	R-M207	R	2978254	13.68
THAI_BST129	R-Y6	R-Y6	R1a1a1b2a1b	2640163	12.85
THAI_BST131	L-M2565	L-M2481	L1a	2776840	12.45
THAI_BST133	R-Z647	R-Z645	R1a1a1b	2770970	14.86
THAI_BST135	O-F2064	O-F1759	O1b1a2a1	2792614	17.44
THAI_BST137	O-M1362	O-M95	O1b1a1a	2705707	15.73
THAI_BST139	R-Y6	R-Y6	R1a1a1b2a1b	2503418	17.97
THAI_BST141	O-F723	O-F723	O2a1c1a7	2680101	16.15
THAI_BST147	O-F2309	O-F1275	O2a2a1a2a1a	2533173	16.22
THAI_BST149	O-F840	O-F840	O1b1a2b1	2655446	13.73
