# Supplementary material for: South Asian maternal and paternal lineages in southern Thailand and the role of sex-biased admixture
Source: PLoS One. 2023 Sep 14;18(9):e0291547. doi: 10.1371/journal.pone.0291547 (PMC10501589; doi:10.1371/journal.pone.0291547)
Supplement: S6 Table — (XLSX) [file pone.0291547.s014.xlsx]

## Sheet: S6 Table 
S6 Table General information on the studied populations and MSY genetic diversity values.
Number label in map	Population Code	Language	Country/Region	No. of Samples	Defined groups in admixture analysis	No.haplotype	Haplotype diversity	SD	MPD	SD	No.haplogroup	Haplogroup diversity	SD	Tajima's D	P-value	References
49	SouthernThai_TK	Tai-Kadai	Southern Thailand	20	Admixed population	20	1	0.0158	98.8316	44.3423	18	0.9895	0.0193	-2.03631	0.014	This study
8	Mon_N	Austro-Asiatic	Northerm Thailand	12	Admixed population	11	0.9848	0.0403	72.0606	33.4495	9	0.9394	0.0577	-1.36087	0.078	Kutanan et al. (2019)
48	Mon_NE	Austro-Asiatic	Northeastern Thailand	19	Admixed population	15	0.9708	0.0273	61.6023	27.8294	9	0.8655	0.0561	-1.39568	0.052	Kutanan et al. (2019)
46	Mon_C	Austro-Asiatic	Central Thailand	41	Admixed population	38	0.9951	0.0072	72.7902	32.0073	24	0.939	0.0253	-1.93104	0.011	Kutanan et al. (2019)
47	Mon_W	Austro-Asiatic	Western Thailand	33	Admixed population	31	0.9962	0.0086	90.6629	39.9928	20	0.9564	0.019	-1.87547	0.009	Kutanan et al. (2019)
43	Khmer	Austro-Asiatic	Thailand	29	Admixed population	24	0.9852	0.0136	27.9064	12.5787	7	0.3768	0.1146	-2.42466	0.001	Kutanan et al. (2019)
50	Nyahkur	Austro-Asiatic	Thailand	21	Admixed population	14	0.9429	0.0328	75.181	33.7366	8	0.8524	0.046	-0.23754	0.456	Kutanan et al. (2019)
52	Suay	Austro-Asiatic	Thailand	20	Admixed population	14	0.9579	0.0281	42.3158	19.1729	7	0.6895	0.1053	-1.55779	0.033	Kutanan et al. (2019)
42	CentralThai_N	Tai-Kadai	Northern part of central Thailand	18	Admixed population	16	0.9804	0.0284	77.1438	34.861	9	0.9216	0.0331	-0.94539	0.165	Kutanan et al. (2019)
39	CentralThai_C	Tai-Kadai	Central part of central Thailand	56	Admixed population	48	0.9942	0.0047	75.6604	33.0702	24	0.9292	0.0171	-2.13025	0.002	Kutanan et al. (2019)
41	CentralThai_W	Tai-Kadai	Western part of central Thailand	37	Admixed population	37	1	0.0063	71.3574	31.4556	20	0.9445	0.0188	-2.24263	0.001	Kutanan et al. (2019)
27	CentralThai_E	Tai-Kadai	Eastern part of central Thailand	18	Admixed population	16	0.9869	0.0229	84.0719	37.9622	12	0.9477	0.0333	-1.97079	0.006	Kutanan et al. (2019)
57	Rhade	Austronesian	Vietnam	24	Admixed population	22	0.9928	0.0144	54.3659	24.3556	9	0.663	0.1075	-1.70772	0.027	Macholdt et al. (2020)
55	Jarai	Austronesian	Vietnam	26	Admixed population	26	1	0.0107	64.1723	28.6078	10	0.6677	0.1021	-2.10363	0.008	Macholdt et al. (2020)
59	Burmese	Sino-Tibetan	Myanmar	10	Admixed population	10	1	0.0447	75.1111	35.4209	5	0.6667	0.1633	-1.29814	0.116	Mallick et al. (2016); Karmin et al. (2015)
11	Karen	Sino-Tibetan	Thailand	57	EA/SEA parental group1	35	0.9718	0.0096	52.7619	23.1524	11	0.8102	0.0401	-1.25786	0.089	Kutanan et al. (2019); Kutanan et al. (2020)
1	Lisu_T	Sino-Tibetan	Thailand	15	-	11	0.9429	0.0454	78.6476	35.9032	10	0.9333	0.0449	-1.08066	0.129	Kutanan et al. (2020)
2	Lahu_T	Sino-Tibetan	Thailand	33	EA/SEA parental group1	18	0.9337	0.0266	66.5985	29.4637	10	0.7405	0.0714	-1.18558	0.105	Kutanan et al. (2020)
34	Lahu_V	Sino-Tibetan	Vietnam	31	EA/SEA parental group1	16	0.9462	0.0191	71.3892	31.6141	7	0.8237	0.039	0.37434	0.749	Macholdt et al. (2020)
35	Lolo	Sino-Tibetan	Vietnam	36	EA/SEA parental group1	13	0.9	0.0263	57.081	25.2434	6	0.4984	0.0916	-0.85738	0.186	Macholdt et al. (2020)
24	Hani	Sino-Tibetan	Vietnam	33	EA/SEA parental group1	18	0.9451	0.0222	92.0152	40.5845	9	0.8333	0.0487	-0.31672	0.412	Macholdt et al. (2020)
13	Phula	Sino-Tibetan	Vietnam	35	-	17	0.9412	0.0196	40.7361	18.1197	5	0.4387	0.0979	-0.77573	0.248	Macholdt et al. (2020)
25	Sila	Sino-Tibetan	Vietnam	30	EA/SEA parental group1	8	0.7701	0.062	50.3172	22.3993	4	0.3034	0.1041	-1.16769	0.105	Macholdt et al. (2020)
17	SouthernHan	Sino-Tibetan	China	17	-	17	1	0.0202	52.25	23.7893	12	0.9412	0.0432	-1.34614	0.078	Poznik et al. (2016)
9	Khuen	Tai-Kadai	Thailand	17	EA/SEA parental group1	15	0.9853	0.0252	70.3235	31.9042	7	0.8529	0.0527	-1.22442	0.091	Kutanan et al. (2019)
7	Lue	Tai-Kadai	Thailand	30	-	29	0.9977	0.0094	44.7862	19.9726	11	0.9126	0.0239	-1.46638	0.055	Kutanan et al. (2019)
3	Khonmueang	Tai-Kadai	Thailand	60	EA/SEA parental group1	55	0.9966	0.004	46.7554	20.5377	16	0.8537	0.0315	-1.93385	0.003	Kutanan et al. (2019)
22	Shan	Tai-Kadai	Thailand	38	-	33	0.99	0.0094	45.825	20.3032	11	0.7994	0.0511	-1.5665	0.032	Kutanan et al. (2019); Kutanan et al. (2020)
23	LaoIsan	Tai-Kadai	Thailand	78	-	76	0.9993	0.0022	47.2994	20.7053	25	0.8258	0.0399	-2.44989	0	Kutanan et al. (2019); Kutanan et al. (2020)
38	Phutai	Tai-Kadai	Thailand	42	EA/SEA parental group1	27	0.9721	0.0121	42.935	19.0017	11	0.8804	0.0251	-1.46225	0.044	Kutanan et al. (2019); Kutanan et al. (2020)
26	Kalueang	Tai-Kadai	Thailand	17	-	12	0.9559	0.033	40.5441	18.5332	6	0.6912	0.1025	-1.36642	0.068	Kutanan et al. (2019)
28	Nyaw	Tai-Kadai	Thailand	18	-	9	0.8758	0.0515	68.4706	30.9786	5	0.7451	0.0639	1.07149	0.907	Kutanan et al. (2019)
19	BlackTai	Tai-Kadai	Thailand	36	-	24	0.9762	0.0114	32.2905	14.4195	10	0.8111	0.0509	-1.93371	0.013	Kutanan et al. (2019)
21	Phuan	Tai-Kadai	Thailand	35	EA/SEA parental group1	30	0.9916	0.0088	50.7328	22.4874	16	0.9059	0.0282	-2.00987	0.007	Kutanan et al. (2019)
37	Laotian	Tai-Kadai	Laos	40	-	39	0.9987	0.006	64.5333	28.4282	19	0.9179	0.0295	-2.10877	0.005	Kutanan et al. (2019)
40	Gelao	Tai-Kadai	China	34	-	8	0.7255	0.0566	39.2068	17.4643	7	0.6988	0.059	-1.95236	0.005	Macholdt et al. (2020)
14	Nung	Tai-Kadai	Vietnam	37	EA/SEA parental group1	23	0.9535	0.02	66.024	29.1287	13	0.8874	0.0284	-1.68181	0.029	Macholdt et al. (2020)
15	Lachi	Tai-Kadai	Vietnam	36	-	12	0.8698	0.0376	55.1444	24.3979	4	0.6905	0.0499	2.16269	0.991	Macholdt et al. (2020)
12	Tay	Tai-Kadai	Vietnam	47	EA/SEA parental group1	38	0.9889	0.0076	55.9778	24.6227	17	0.8992	0.0274	-1.62568	0.022	Macholdt et al. (2020)
16	Thai	Tai-Kadai	Vietnam	24	EA/SEA parental group1	16	0.9457	0.0313	44.0543	19.7977	10	0.8732	0.0454	-1.43831	0.044	Macholdt et al. (2020)
18	Dai	Tai-Kadai	China	20	EA/SEA parental group1	16	0.9789	0.0214	86.2895	38.7569	8	0.807	0.079	-0.71098	0.27	Mallick et al. (2016); Poznik et al. (2016)
29	Soa	Austro-Asiatic	Thailand	17	EA/SEA parental group1	13	0.9632	0.0328	39.5294	18.0775	5	0.7794	0.0716	-0.8148	0.202	Kutanan et al. (2019)
45	Bru	Austro-Asiatic	Thailand	18	EA/SEA parental group1	6	0.7451	0.079	33.3595	15.261	4	0.634	0.0926	-1.05763	0.133	Kutanan et al. (2019)
36	HtinPray	Austro-Asiatic	Thailand	29	EA/SEA parental group1	20	0.968	0.0181	28.8473	12.992	7	0.6034	0.0984	-2.04273	0.004	Kutanan et al. (2019)
6	Khmu	Austro-Asiatic	Thailand	18	EA/SEA parental group1	11	0.9346	0.0382	14.0719	6.62305	4	0.5294	0.117	-1.65077	0.035	Kutanan et al. (2019)
4	Blang	Austro-Asiatic	Thailand	18	EA/SEA parental group1	14	0.9673	0.0298	35.0784	16.0305	7	0.7516	0.0823	-1.67032	0.024	Kutanan et al. (2019)
5	Palaung	Austro-Asiatic	Thailand	18	EA/SEA parental group1	12	0.9412	0.0388	30.6993	14.07	4	0.6601	0.0781	0.67218	0.805	Kutanan et al. (2019)
10	Lawa	Austro-Asiatic	Thailand	47	EA/SEA parental group1	23	0.9001	0.0355	40.8677	18.0627	9	0.7687	0.0427	-1.19221	0.096	Kutanan et al. (2019)
20	Kinh	Austro-Asiatic	Thailand	78	-	70	0.997	0.0027	79.0699	34.3985	33	0.9597	0.0099	-1.8755	0.006	Poznik et al. (2016); Macholdt et al. (2020)
80	Bengali	Indo-European	Bangladesh	15	SA parental group2	15	1	0.0243	80.9714	36.9542	12	0.9619	0.0399	-0.58157	0.295	Poznik et al. (2016)
78	IndianTelugu	Dravidian	United Kingdom	34	SA parental group2	33	0.9982	0.0077	101.118	44.5323	15	0.9073	0.0337	-1.43989	0.058	Poznik et al. (2016)
77	Punjabi	Indo-European	Pakistan	36	SA parental group2	36	1	0.0065	101.729	44.7354	16	0.8762	0.0403	-1.83205	0.015	Poznik et al. (2016)
79	SriLankan	NA	Sri Lamka	31	SA parental group2	32	1	0.0078	101.897	44.9853	15	0.9505	0.0163	-1.08058	0.13	-
75	SouthAsian1	NA	South Asia	30	SA parental group2	28	0.9975	0.0099	120.549	53.211	18	0.9563	0.0192	-1.87134	0.016	Mallick et al. (2016)
76	SouthAsian2	NA	South Asia	25	SA parental group2	26	1	0.0107	128.347	56.9687	17	0.96	0.0233	-1.90426	0.011	Karmin et al. (2015)
