# Supplementary material for: South Asian maternal and paternal lineages in southern Thailand and the role of sex-biased admixture
Source: PLoS One. 2023 Sep 14;18(9):e0291547. doi: 10.1371/journal.pone.0291547 (PMC10501589; doi:10.1371/journal.pone.0291547)
Supplement: S7 Table — (XLSX) [file pone.0291547.s015.xlsx]

## Sheet: S7 Table
S7 Table Parameters in the admixture analysis.
10,000 bootstrap replicates	mtDNA analysis	No mutation rate	Admixture time: 0 year	Parameter1
			Admixture time: 500 years	Parameter2
			Admixture time: 1000 years	Parameter3
			Admixture time: 2000 years	Parameter4
		Soares Mutation rate: 1.67 x 10-8 substitutions per site per year	Admixture time: 0 year	Parameter5
			Admixture time: 500 years	Parameter6
			Admixture time: 1000 years	Parameter7
			Admixture time: 2000 years	Parameter8
		Fu Mutation rate: 2.67 x 10-8 substitutions per site per year	Admixture time: 0 year	Parameter9
			Admixture time: 500 years	Parameter10
			Admixture time: 1000 years	Parameter11
			Admixture time: 2000 years	Parameter12
	MSY analysis	No mutation rate	Admixture time: 0 year	Parameter1
			Admixture time: 500 years	Parameter2
			Admixture time: 1000 years	Parameter3
			Admixture time: 2000 years	Parameter4
		Mutation rate: 8.71 x 10-10 substitutions per site per year	Admixture time: 0 year	Parameter5
			Admixture time: 500 years	Parameter6
			Admixture time: 1000 years	Parameter7
			Admixture time: 2000 years	Parameter8
