# Supplementary material for: South Asian maternal and paternal lineages in southern Thailand and the role of sex-biased admixture
Source: PLoS One. 2023 Sep 14;18(9):e0291547. doi: 10.1371/journal.pone.0291547 (PMC10501589; doi:10.1371/journal.pone.0291547)
Supplement: S8 Table — (XLSX) [file pone.0291547.s016.xlsx]

## Sheet: S8 Table
S8 Table MtDNA haplogroup frequencies.
Haplogroup	Southern Thai_TK	Southern Thai_AN	Mon_N	Mon_NE	Mon_C	Mon_W	Khmer_T	Nyahkur	Suay	CentralThai_N	CentralThai_C	CentralThai_W	CentralThai_E	Rhade	Jarai	Burmese	Cham1	Khmer_C1	AA_C	Cham2	Khmer_C2	KhmerLeou	Karen	Lisu_T	Lahu_T	Lahu_V	Lolo	Hani	Phula	Sila	SouthernHan	Khuen	Lue	Khonmueang	Shan	Lao Isan	Phutai	Kalueang	Nyaw	BlackTai	Phuan	Laotian	Gelao	Nung	Lachi	Tay	Thai	Dai	Soa
A (152C+16362C)																								0.0345																			0.0294
A (152C)																															0.0364			0.0101
A5b1											0.0112																																			0.0208
A13																								0.1724	0.0192				0.0571					0.0101
A14					0.0141							0.0167
A17					0.0141																		0.0177					0.0606	0.1143
A18																															0.0182
A5b1b																															0.0182
B4																											0.2222										0.0182
B4 (16261T)																					0.0043
B4a1a	0.0435											0.0167
B4a1a3a1a
B4a1a7
B4a1c																																														0.0208
B4a1c2											0.0112		0.0333																														0.0294
B4a1c4																												0.0606		0.0645		0.04	0.0208	0.0303	0.0196	0.0296	0.0364		0.08					0.027		0.0208
B4a1e																																		0.0202													0.0833
B4a2a2
B4a4																															0.0182
B4a5																																											0.0294
B4b1																															0.0182
B4b1a2																																														0.0208		0.0179
B4b1a2a										0.0323	0.0225	0.0167								0.0328														0.0202	0.0392	0.0074	0.0909			0.04			0.0294	0.0541		0.0208		0.0179
B4b1a2h
B4b1a2f
B4b1c1												0.0167																																0.027		0.0208
B4c																										0.125	0.1667																		0.25			0.0179
B4c1a																										0.1875
B4c1a1																															0.0182
B4c1b (16335G)																																														0.0208
B4c1b2a																																	0.125													0.0208
B4c1b2a2		0.0435
B4c1b2c																													0.0571													0.0204				0.0208
B4c1b2c2																					0.0087					0.0313								0.0101
B4c2		0.1739										0.05								0.0164	0.0217					0.2813		0.0303								0.0074					0.06							0.0179	0.04
B4c2b																	0.0625				0.0043
B4c2c													0.0333								0.0043											0.04										0.0204		0.027		0.0208		0.0357
B4d1a																								0.1034
B4e																								0.0345	0.1346	0.0313															0.06	0.0408
B4g1																											0.1389
B4g1a										0.0323	0.0112	0.0667																				0.08		0.0101			0.0364							0.027			0.0833
B4g1b																															0.0182
B4g2																														0.0323	0.0182		0.0208			0.0074	0.0364			0.04			0.0294
B4h																				0.0164																					0.02					0.0208		0.0179
B4h1																																								0.02
B4m											0.0112																						0.0208			0.0074										0.0208
B5a																					0.0043																			0.04
B5a1																																0.04			0.0196	0.0148	0.0364		0.04	0.02	0.02							0.0179	0.04
B5a1a		0.0435			0.0563		0.1818		0.04		0.0112		0.0333	0.1667						0.1967	0.1957	0.125			0.0192		0.0833							0.0606	0.0588	0.1185	0.0545	0.08	0.12	0.14	0.04	0.0612	0.0294	0.027		0.0417		0.0536	0.12
B5a1a1
B5a1b1			0.125								0.0112		0.0333						0.0154	0.0328	0.0043											0.12	0.0208	0.0101			0.0364		0.04	0.04	0.1	0.0612							0.08
B5a1c																					0.0043																	0.2
B5a1c1a																															0.0182											0.0204	0.1471
B5a1c1a1																													0.0286		0.0364												0.0294
B5a1d							0.0227					0.0167	0.1	0.0833	0.0333					0.0492	0.0435					0.0313								0.0101		0.0296	0.0182	0.12	0.04			0.0204				0.0208		0.0179	0.2
B5a2																															0.0182
B5a2a2a1
B5b									0.04																						0.0182
B5b2+@204
B5b2c1																															0.0182
B6																																											0.0294
B6a	0.0435				0.0282						0.0112	0.0333									0.0174																			0.02	0.02			0.0541	0.1667
B6a1																																	0.0208	0.0202														0.0179
B6a1a											0.0112												0.2124											0.0101
C4a1a2a																															0.0182
C4a1b
C4a2b											0.0112															0.0313		0.0909
C4a2c
C4a2c1
C7							0.0227				0.0112				0.0333					0.0164	0.0043													0.0404		0.0074	0.1091									0.0208	0.0417
C7a				0.04						0.0323	0.0562	0.0167																0.1212	0.0571				0.0417	0.0404		0.0222	0.0182	0.04		0.02		0.0408	0.0588	0.0811	0.0556	0.0208	0.0833	0.0357
C7a1						0.1316																	0.115											0.0101	0.0196									0.027
C7a1a					0.0141
D4					0.0141						0.0112										0.0043			0.069					0.0286																0.0556
D4a												0.0167																														0.0408
D4a5																0.0108
D4a7																															0.0182
D4b1a																																																0.0179
D4b2b										0.0323																																						0.0357
D4b2b2a																																													0.0556
D4b2b4																															0.0182
D4b2b7																															0.0182
D4e1a				0.28								0.0167
D4e1a2											0.0112
D4e1a3																													0.0286														0.0294
D4e3																																								0.04
D4e4
D4g2a1					0.0141																										0.0182																0.0417
D4g2a1b																																	0.0208	0.0101						0.04							0.0417	0.0179
D4g2a1c					0.0141	0.0263
D4h																																		0.0101
D4j (146C)																								0.069
D4j (16311C)					0.0141																								0.0286
D4j3
D4j1
D4j15																															0.0364
D4j1a1					0.0563																				0.4038	0.0625
D4j1b					0.0141																													0.0101														0.0179
D4s																												0.1212		0.129
D5a2a1																												0.0303
D5a2a1+@16172																															0.0182
D5a2a1b																															0.0182
D5a2b																												0.0303		0.0968
D5b1c1a
D5b3																																			0.0392					0.02	0.02	0.0204				0.0417
D5b4										0.0645		0.0167																															0.0294			0.0208
D6a1a																															0.0182
D6a2
D6c																																					0.0364
E1a1a
E1a1a1		0.0435
E1a1c
E2b
E2b2
F1																				0.0328																0.0074
F1a																												0.0303					0.0208				0.0364									0.0208		0.0179
F1a1												0.0333									0.0043			0.069		0.0313					0.0182			0.0101			0.0364					0.0204	0.0294					0.0357
F1a1'4																																		0.0404
F1a1a	0.0435				0.0282	0.0789	0.0682	0.3043		0.0968	0.0337	0.0167								0.0164	0.0261	0.125	0.2035	0.1034	0.1154	0.0313		0.0909		0.5484				0.0606		0.0519		0.16				0.0408	0.0588			0.0833	0.0417	0.0536	0.04
F1a1a1		0.0435		0.04	0.0141	0.1053	0.2045		0.12		0.0449	0.05	0.0333						0.0154	0.0984	0.087	0.25	0.0265		0.0192	0.0313		0.0303	0.0286				0.0417	0.0606	0.1176	0.0667	0.0727	0.08		0.02	0.02	0.0408
F1a1c																																	0.0208
F1a1d															0.0333						0.0043												0.0208	0.0202	0.0588	0.0148				0.1	0.06					0.0417	0.0417
F1a2									0.04		0.0112																							0.0101
F1a2a					0.0141																																0.0182		0.08								0.0417	0.0536
F1a3											0.0225																													0.14
F1a4a											0.0112				0.0333										0.0192
F1a4a1																																				0.0074
F1a'c'f																													0.0286									0.2								0.0208
F1b1+@152												0.0167
F1b1c																											0.1111																		0.25
F1c1a1																																												0.027	0.0278		0.0833
F1c1a1b																															0.0182
F1c1a2					0.0141																		0.0088
F1d						0.0263																	0.0088								0.0182
F1d1						0.0263							0.0333
F1e																																0.08
F1e1																															0.0182
F1e3											0.0112																				0.0182										0.02	0.0204				0.0417		0.0179
F1f	0.087	0.0435	0.0417		0.0845	0.0263	0.0455			0.0323	0.0337	0.0333	0.1	0.0417						0.0164	0.0217			0.0345			0.2222					0.04		0.0707	0.0588	0.0296	0.0182		0.16		0.06	0.0612		0.027		0.0208	0.0417	0.0357
F1g			0.0417																					0.069					0.0286												0.08
F2																				0.0164													0.0208									0.0204
F2a1																								0.0345	0.0577				0.2857
F2b1																																		0.0101		0.0148
F2d																																														0.0208		0.0179
F2e																																									0.02
F2h																																								0.04
F3a												0.0167								0.0164
F3a1											0.0112																0.0278	0.0303	0.0571			0.08		0.0404	0.0784									0.0541	0.0278	0.0208		0.0357
F3b												0.0167
F3b (152C)																																	0.0417															0.0179
F3b1a2
F4a2								0.0435		0.0323											0.0043											0.04					0.0364				0.04	0.0408
F4b																																				0.0074
F4b1
G	0.0435																																			0.0296
G1a																									0.0577
G1a2																																			0.0196
G1c																									0.1346
G2																								0.0345
G2a1					0.0282						0.0337					0.0108																0.04												0.027
G2a1d2											0.0112	0.0167
G2a1d2a																								0.0345
G2b1a																																0.16	0.0208						0.04
G2b1a1																0.0215							0.0442											0.0101
G2b2a
G3b2
H13a2a											0.0225
H14					0.0563
HV12b1																0.0108
I1b					0.0141
K1a4																																				0.0074
M			0.25		0.0282	0.0526	0.0227						0.0333			0.0645							0.0265											0.0101
M10																																											0.1765
M10a1					0.0141
M10a1b																															0.0182
M1'20'51					0.0141	0.0263										0.1183					0.0043
M11a2																												0.0303
M12a		0.0435
M12a1a			0.25			0.0263				0.0323		0.0167																0.0909					0.0208							0.04		0.0204					0.0417	0.0179
M12a1a1																															0.0182															0.0208
M12a1b						0.0263																												0.0101
M12a2	0.0435										0.0112	0.0167	0.0667
M12b
M12b1a																												0.0303														0.0204
M12b1a1
M12b1a2												0.0167									0.0087																												0.04
M12b1a2a																			0.1846
M12b1a2b																			0.0308
M12b1b							0.0227		0.12		0.0112								0.0154	0.0164	0.013															0.0074				0.02
M12b2											0.0112
M12b2a																			0.0462
M13a2																							0.0088
M13b1										0.0323											0.0043
M13c					0.0423	0.0263										0.0645					0.0087															0.0296
M17	0.0435
M17a													0.0333				0.125			0.0492	0.0043																					0.0408
M17c		0.0435									0.0449	0.0333					0.0625			0.0164	0.013
M17c1a1											0.0225	0.0167									0.0043
M17c1a1a											0.0112							0.0556	0.0154		0.0435
M18a
M18b
M18c
M19									0.04																											0.0074
M20				0.04											0.1333						0.013		0.0088			0.0313									0.0392		0.0727		0.12		0.06	0.0204						0.0179	0.12
M21a		0.0435			0.0141											0.0108							0.0531
M21b	0.0435				0.0141				0.12				0.0667	0.0417	0.1	0.0108					0.0087
M21b (210G)																			0.0154		0.0043
M21b2	0.0435									0.0323	0.0112	0.0167					0.0625			0.0164	0.0087
M22a	0.0435																																			0.0074
M23																					0.0043	0.125
M23'75																						0.125						0.0303		0.0323										0.02
M24a	0.0435	0.0435			0.0141		0.1818				0.0112					0.0215		0.0556			0.0217															0.0148
M24b							0.0455		0.04					0.0417		0.0215			0.0154	0.0164	0.0043																	0.04	0.04		0.02
M26	0.0435																			0.0164	0.0043
M2a1
M2a1a											0.0112
M2a1a1
M2a1a1a1
M2a1a1b
M2a1a1b1
M2a1a2a1
M2a1a2a1a
M2a1a3a1
M2a1a3b
M2a1b
M2a2a
M2a3
M2b1
M2b2
M2b3
M2c																0.0108																		0.0101
M30					0.0141
M30 (16234T)
M30a
M30a1
M30a2
M30b
M30c																0.0108
M30d1
M30d2
M30e
M30f
M30g
M31a1a
M31a1b
M32a
M32'56										0.0323
M32c																																									0.02
M33a1																0.0108
M33a1b
M33a2
M33a2a
M33a3a						0.0263										0.0215
M33b																0.0108
M33b1
M33b2
M33c																0.0108															0.0182											0.0204
M33d
M34a1a																0.0108
M34a2
M34b
M35a1
M35a2
M35b
M35b1
M35b2
M35b4																0.0215
M35c
M36a
M36b
M36c
M36d
M36d1
M37 (152C+151T)
M37d
M37e																																			0.0196			0.04
M37e2										0.0323
M38	0.0435															0.0323
M38a																0.0108
M38b
M38c
M39'70
M39a1
M39a2
M39b1
M39b2
M39c
M3a1
M3a1 (204C)																																				0.0074
M3a1a
M3a2
M3a2a
M3b
M3c																0.0108
M3c (152C)																0.0108
M3c1a	0.0435
M3c1b1a
M3c1b1b
M3c2
M4a				0.08												0.0108
M4"67																0.0108
M4"67 (16311C)
M40
M40a
M40a1			0.0417
M40a1a
M40a1b
M41
M41a1
M41b
M41c
M42b1a
M43a
M44
M44a
M44a1
M45					0.0141											0.0215
M45a					0.0141	0.0526
M46																					0.0261
M46a																0.0108
M48					0.0282
M49																0.0215
M49a																0.0215
M49c
M49d
M49e					0.0141
M49e1						0.0263										0.0108
M5																																															0.0417
M51a		0.0435										0.0167						0.0556		0.0164																0.0074
M50	0.0435															0.0108	0.0625
M50a1												0.0167
M50a2																0.0108
M51a1a												0.0167					0.0625		0.0154		0.0087
M51a1b							0.0227	0.2609										0.0556		0.0164	0.0043
M51a2																0.0215	0.0625				0.013
M51b		0.0435																	0.0154
M51b1a																			0.0154																				0.08
M51b1b																			0.0308
M52b
M52b1a
M53
M53b
M54																0.0215
M55																0.043								0.0345
M56
M57a					0.0282
M57b
M57b1
M57 (152C)
M58																0.0215
M59																			0.0154		0.0043															0.0148
M5a					0.0423
M5a1a
M5a1b
M5a2
M5a2a
M5a2a1a1
M5a2a1a2																0.0108
M5a2a2
M5a2a3
M5a3a
M5a3b
M5a4
M5a5
M5b1
M5b2a
M5b2b
M5c1					0.0282					0.0323
M5c2				0.04
M5d
M60				0.04
M60a1																0.0108
M61																																									0.02			0.0811				0.0179
M63
M64
M65a1
M65b
M66b
M68a																																																	0.04
M68a1																			0.0308		0.0043
M68a1a														0.125				0.0556	0.0769	0.0328
M68a2																		0.1111			0.0087
M68a2a																			0.0462
M69a																		0.1667	0.1385		0.0043
M6a1a				0.04	0.0141
M6a1b
M6a2
M70																										0.0313
M71 (151T)														0.4167	0.3333	0.0108			0.0154				0.0177												0.0588	0.0074						0.0204
M71a												0.0333																																				0.0179
M71a1a																									0.0192
M71a2										0.0645			0.0667																			0.04
M71b												0.0167																				0.04
M71c										0.0323							0.0625
M72																0.0215					0.0043
M72a		0.0435							0.16		0.0112																										0.0182					0.0204							0.08
M73				0.12	0.0141							0.0167								0.0164	0.013
M73a1											0.0112	0.0167
M73b											0.0112			0.0417	0.0333		0.0625	0.0556			0.0087
M74											0.0112								0.0154		0.0043															0.0148											0.0417
M74a						0.0263					0.0112										0.0043													0.0303		0.0074							0.0588	0.027
M74b						0.0263														0.0328	0.0174		0.0442						0.0286						0.0784
M74b1						0.0263								0.0417		0.0108																				0.0074	0.0545
M74b2		0.0435				0.0263		0.2174	0.04						0.0667	0.0108					0.0043	0.25
M75										0.0323											0.0043															0.0074
M76											0.0112	0.0167	0.0333			0.0108				0.0656	0.0087
M76a																		0.0556															0.0417
M77	0.0435																0.0625
M79												0.0167
M7												0.0167
M7b										0.0645						0.0108																				0.0074
M7b1a1	0.0435		0.0417				0.0227			0.0323	0.0674		0.0667						0.0154	0.0164	0.0043		0.0088			0.0313					0.0182	0.04		0.0101		0.0519			0.04		0.06	0.0204		0.1081		0.125	0.0833	0.0357
M7b1a1a2																				0.0164										0.0968				0.0101
M7b1a1a3					0.0282		0.0455				0.0449	0.0167																	0.1143		0.0364		0.0625	0.0303	0.0196	0.0222	0.0364				0.04	0.0408		0.1081	0.0278	0.0417		0.0179
M7b1a1b			0.0417																														0.0417	0.0303	0.0196					0.02		0.0204						0.0357	0.04
M7b1a1d																															0.0182
M7b1a1d1													0.0667																		0.0182	0.04	0.0208											0.0541		0.0208		0.0179
M7b1a1e																																	0.0208			0.0074													0.04
M7b1a1e1			0.0417				0.0227					0.0167									0.0174												0.1042			0.0593
M7b1a1e2																															0.0182
M7b1a1f					0.0141										0.0667						0.0174		0.0088										0.0208		0.0392	0.0222		0.04										0.0179
M7b1a1g											0.0112
M7b1a1h																																											0.0882
M7b1a1i
M7b1a1i1
M7b1a2a1
M7b1a2a1a
M7b1a2a1b
M7b1a2a1b1
M7b2a																																								0.04
M7c1a										0.0968	0.0112																							0.0202							0.02	0.0204					0.0417
M7c1a1a																															0.0182
M7c1a3	0.0435
M7c1b2b					0.0282																0.0043														0.0196	0.0074
M7c1c1
M7c1c2									0.04		0.0112										0.0087						0.0278							0.0202		0.0074								0.027			0.0417	0.0179
M7c1c2a																																													0.0833
M7c1c3																					0.0043
M9a5		0.0435									0.0225	0.0167																						0.0101					0.04							0.0208
M7c2a											0.0112	0.0167																							0.0392	0.0222							0.0588				0.0417
M7c2b																																	0.0208															0.0179
M7c3
M8a2a1																															0.0182
M8a2e
M91a					0.0141	0.0263					0.0225					0.0323							0.0265											0.0101
M91b																			0.0615																					0.02
M9a1a1																																																0.0179
M9a1b1			0.0417																															0.0101
M9a4a2																				0.0164	0.0043																					0.0204
M9b																																									0.02
N	0.0435																				0.0087
N10a											0.0449																							0.0101	0.0196	0.0074					0.02								0.04
N10b																																		0.0101
N21 (195C)										0.0323		0.0167			0.1	0.0323	0.125				0.0043							0.0606									0.0182
N21a																	0.0625						0.0088
N22		0.087																			0.0043													0.0101
N7a1																		0.1667
N7a2																			0.0615
N7b																			0.0923	0.0164
N8	0.0435															0.0108				0.0164	0.0043		0.0354												0.0196
N9a1																															0.0364				0.0392	0.0074										0.0417
N9a10						0.0263				0.0323	0.0112		0.0333																							0.0074
N9a10 (16311C)																				0.0164	0.0087													0.0303	0.0196	0.0074				0.04	0.02	0.0204	0.0294	0.027			0.0417
N9a10a2a
N9a10b																															0.0182
N9a11																															0.0182											0.0204
N9a3					0.0141	0.0263																									0.0182
M9a4a1																													0.0286
N9a4b1																															0.0182
N9a6										0.0323								0.0556			0.0087																0.0364				0.06			0.0541					0.04
N9a6a		0.087																0.0556
N9a8																															0.0182
Q3		0.0435
R						0.0526										0.0215																																0.0179
R11																															0.0182
R11b1	0.0435						0.0227																																									0.0536
R11b1a																															0.0182
R11b1b																															0.0182
R2 (13500C)																																0.04
R21												0.0167
R22					0.0141		0.0455	0.1739	0.2		0.0112	0.0167				0.0215	0.0625			0.0328	0.0565														0.0196	0.0667			0.08			0.0204
R23													0.0333				0.0625				0.013
R30				0.04
R5a1a
R6a2					0.0141																													0.0101		0.0074
R6b																0.0108
R9b																		0.0556			0.0043															0.0148	0.0182
R9b1					0.0141							0.0167														0.0313																0.0204
R9b1a1a											0.0112		0.0333		0.0333						0.0043		0.115										0.0208			0.0074
R9b1a2												0.0167
R9b1a2a																																														0.0208
R9b1a2b																																0.04		0.0101		0.0148										0.0208
R9b1a3			0.0417								0.0112																						0.1042									0.0204		0.027				0.0357
R9b1b			0.0417																		0.0043			0.0345
R9b2										0.0323	0.0112		0.0333								0.0087												0.0208			0.0148						0.0204							0.04
R9c1a																																		0.0101
R9c1b1	0.0435																														0.0364		0.0208							0.02
R9c1b2																																		0.0202
U1a1c1a													0.0333
U1a1c1d												0.0333
U2a1b											0.0112
U2a2												0.0167
U2b1																					0.0043
U2b2						0.0263
U2c1																																			0.0196
U2c1b						0.0263
W3a1b				0.24		0.0263					0.0112
W3b																					0.0043
Y2a
Z
Z (152C)																															0.0182
Z3																								0.069												0.0074
Z3a
Z3a1a																												0.0303
Z3c																					0.013
Z4a1a																															0.0182
Sample size	23	23	24	25	71	38	44	23	25	31	89	60	30	24	30	93	16	18	65	61	230	8	113	29	52	32	36	33	35	31	55	25	48	99	51	135	55	25	25	50	50	49	34	37	36	48	24	56	25
[truncated: 25 more columns]
