# Supplementary material for: South Asian maternal and paternal lineages in southern Thailand and the role of sex-biased admixture
Source: PLoS One. 2023 Sep 14;18(9):e0291547. doi: 10.1371/journal.pone.0291547 (PMC10501589; doi:10.1371/journal.pone.0291547)
Supplement: S9 Table — (XLSX) [file pone.0291547.s017.xlsx]

## Sheet: Table S9
S9 Table MSY haplogroup frequencies.
Haplogroup	Haplogroup	SouthernThai_TK	Mon_N	Mon_NE	Mon_C	Mon_W	Khmer	Nyahkur	Suay	CentralThai_N	CentralThai_C	CentralThai_W	CentralThai_E	Rhade	Jarai	Burmese	Karen	Lisu_T	Lahu_T	Lahu_V	Lolo	Hani	Phula	Sila	Southern Han	Khuen	Lue	Khonmueang	Shan	LaoIsan	PhuTai	Kalueang	Nyaw	BlackTai	Phuan	Laotian	Gelao	Nung	Lachi	Tay	Thai	Dai	Soa	Bru	HtinPray	Khmu	Blang	Palaung	Lawa
C	C-M130	0.05
C1a1	C-M8
C1a1a2	C-Z1356
C1b1a	C-B66												0.0556
C1b1a1a	C-P92
C1b1a1a1a	C-K96														0.037
C1b1a1a1a1	C-K42											0.027
C1b1a1a1a1a	C-Z5896
C1b1a2b	C-F725			0.1053																						0.0588										0.025	0.0294	0.027
C2	C-M217																													0.0128
C2e1	C-Z1300										0.0178	0.0256																								0.025
C2e1a	C-CTS2657																					0.0303		0.1034
C2e1a1	C-CTS8579																					0.0909
C2e1a1a	C-M407
C2e1b1	C-F1319					0.0606					0.0178							0.0667													0.0238					0.025
C2e1b2	C-CTS3385																	0.0667
C2e2	C-F845										0.0178	0.0256							0.0303									0.0167
C2e2a1	C-K516	0.05				0.0303		0.2381				0.027							0.0303																							0.0526					0.0556
D	D-M174												0.0556	0.0417			0.0526									0.0588		0.0333		0.0128			0.3333			0.05													0.0213
D1a1a	D-N1					0.0303															0.1667					0.0588												0.0811
D1	D-CTS11577
D1b1a	D-M125
D1b1a2	D-JST022457
D1b1a2b1	D-CTS3397
D1b2	D-CTS583
E1b1b1b2	E-CTS5487										0.0178
E1b1b1a1b2	E-L677
F	F-M89																	0.0667	0.4849	0.3226	0.0278	0.1515	0.7429												0.0286					0.0638	0.0417		0.1176
G1	G-M342																0.1228
G2a2a1	G-PF3148
G2a2b2a4	G-Z30503
G2b1	G-M377
H	H-L901															0.1
H1a1	H-M2718
H1a1d1	H-Z5871
H1a1d2	H-M2716	0.05			0.0244	0.0303							0.1111																			0.0588
H1a1d2b1	H-Z5876
H1a1d2b2	H-Z5878
H1a1d2b2a	H-Z5879
H1a1d2b3a1	H-Z5882				0.0244	0.0303
H1a1d2c1a1	H-Z5887
H1a1d2c1b1	H-Z5889
H1a2a	H-Z4487															0.1
H1a2a1	H-Z4417										0.0178	0.0256
H1a2a1a	H-Z14686
H1b1	H-Apt
H1b2	H-Z14258						0.0345				0.0178
H3a1	H-Z5864
H3a2a1a	H-Z16780
H3a2b	H-Z5858
H3b	H-Z13871										0.0178
H3b1	H-Z5859																												0.0263
J2	J-M172		0.0833										0.0556																	0.0256
J2a	J-M410
J2a1	J-L26				0.0732	0.0303		0.0476		0.1667																																		0.1111	0.0345
J2a1a	J-M47
J2b2	J-M241
J2b2a1a1	J-Z631
K	K-M9	0.05																														0.0588													0.0345
L1a	L-M2481	0.1			0.0244																														0.0286
L1a1	L-M27														0.037
L1a2	L-M357					0.0303
N	N-M231		0.0833			0.0606											0.0702	0.0667	0.0303							0.1765	0.0333	0.0666	0.0526							0.025													0.2128
N1	N-M2291																			0.2258	0.0278	0.0909		0.0345													0.0882	0.027		0.0213
N1c2	N-L666	0.05									0.0178	0.027
NO	NO-M2313
NO1	NO-M214																													0.0128
O1a1a	O-M307.1																																					0.027
O1a1a1a	O-F140					0.0303
O1a1a1a1a	O-F81	0.05	0.0833		0.0244						0.0178	0.0526																0.0167	0.0263	0.0257										0.0638					0.069
O1a1a1b	O-Z23420																																		0.0857
O1a1a1b2	O-Z23392		0.0833									0.027	0.0556																		0.1191						0.0588					0.0526
O1a1a2a	O-CTS701			0.1053					0.05								0.0175					0.0606		0.0345			0.0666		0.079	0.0385				0.0278	0.0286	0.025			0.4722	0.0213		0.1579
O1a1b	O-CTS5726
O1a2	O-M110				0.0244							0.027															0.0666			0.0128				0.0278		0.025
O1b1a1	O-PK4																								0.0588					0.0128		0.0588			0.0286
O1b1a1a	O-M95	0.05	0.25	0.3158	0.0976	0.0303	0.7931	0.1429	0.55	0.1111	0.1429	0.1593	0.1111				0.1403	0.2	0.0606							0.2941	0.1667	0.1833	0.2105	0.3974	0.1905	0.5294	0.3889	0.3889	0.2	0.25	0.2941	0.027	0.0833	0.1489	0.2917	0.1053	0.2353	0.5556	0.6207	0.6667	0.4444	0.3333	0.4042
O1b1a1a1a1	O-M88			0.2105	0.0244	0.1516			0.05	0.0556	0.0714	0.1038						0.1333	0.0303							0.2353	0.0666	0.1	0.0789	0.0897	0.2381	0.0588	0.0556	0.1667	0.2	0.05						0.1053		0.2778	0.0689	0.0556
O1b1a1a1a1a	O-F2758													0.0417	0.037					0.129																				0.0426	0.0417
O1b1a1a1a1a1a1a	O-F1399					0.0303					0.0178	0.0256															0.1667	0.05		0.0128								0.2432
O1b1a1a1a1a1a1a1	O-F2415																																									0.0526
O1b1a1a1a1a1b	O-Z24091			0.0526			0.0345	0.0476	0.1		0.0178			0.0417			0.0175				0.6944	0.0606								0.0385	0.0714			0.0834		0.025		0.0811	0.2222	0.0426			0.4118						0.0213
O1b1a1a1a1b	O-F2890				0.0244						0.0178														0.0588			0.0666	0.0263	0.0128	0.0476			0.0278	0.0572					0.0213		0.0526							0.0213
O1b1a1a1a1b2	O-Z24091
O1b1a1a1a2a1a	O-FGC19713							0.0476					0.1667						0.1212			0.0606					0.1			0.0128				0.1112		0.075					0.0833								0.0213
O1b1a1a1b1a	O-B426		0.0833		0.0244	0.0606	0.0345				0.0357			0.0833	0.037		0.0351											0.0167		0.0257	0.0238					0.1					0.0417				0.1379	0.2222	0.2778		0.1702
O1b1a1a1b1a1	O-FGC29907																0.0526																			0.025
O1b1a1a1a2a2	O-CTS651																																					0.027		0.0638
O1b1a1a1b	O-M1283													0.5833	0.5926					0.0968			0.1143														0.4706	0.1622		0.2553	0.2083
O1b1a1a1b2	O-SK1646																													0.0128
O1b1a1a2	O-CTS350																								0.0588
O1b1a2	O-Page59												0.0556							0.0645															0.0286			0.1622		0.0213
O1b1a2a1	O-F1759	0.05																0.2				0.0909		0.8276
O1b1a2b1	O-F840	0.05
O1b2a1	O-CTS713
O2	O-M122		0.0833																																0.0286						0.0833
O2a	O-M324																														0.0238					0.05
O2a1	O-L127										0.0357	0.0526															0.0666	0.0167		0.0128
O2a1a	O-Page127																								0.2353
O2a1a2a	O-CTS1936
O2a1c1a	O-F11
O2a1c1a1	O-F632				0.0244																									0.0128							0.0294
O2a1c1a1a1	O-F17	0.05				0.0303							0.0556												0.1176
O2a1c1a1a1a1	O-F1095																		0.0303						0.0588
O2a1c1a1a1b	O-F793
O2a1c1a5	O-M5420			0.0526						0.0556																				0.0128
O2a1c1a5a	O-SK1686
O2a1c1a6a1	O-CTS5409																				0.0278																	0.027
O2a1c1a7	O-F723	0.05										0.027
O2a1c1b	O-F449
O2a1c1b1a	O-F134										0.0179	0.027				0.1
O2a1c1b1a1	O-F1273																								0.0588
O2a1c1b2	O-F1266
O2a2a1	O-F2588																																					0.0811
O2a2a1a	O-CTS445
O2a2a1a1a	O-M159									0.0556	0.0178														0.0588
O2a2a1a2	O-M7										0.0179
O2a2a1a2a	O-F1276				0.0244		0.0345																				0.0333	0.0167	0.0263	0.0256	0.0714				0.0286					0.0426
O2a2a1a2a1a	O-F1275	0.05			0.0244	0.0606	0.0345	0.1429	0.15	0.1667	0.0536	0.0811	0.0556	0.0833	0.037		0.0877	0.0667									0.0666	0.0333	0.0526	0.0513	0.0714		0.0556		0.0286	0.025					0.0417		0.1176
O2a2a1a2a1a2	O-N5																				0.0556		0.0286													0.025	0.0294
O2a2a1a2a2	O-F1863														0.1111													0.0333						0.0556						0.0213
O2a2a1a2a2a	O-F1134				0.0244
O2a2a1b	O-F1837																																								0.0833
O2a2a2	O-F879							0.0476																	0.0588
O2a2a2a1	O-F2859				0.0244
O2a2b	O-P164																											0.0167							0.0286	0.025				0.0213							0.0556
O2a2b1a1	O-Page23		0.0833	0.0526	0.2195	0.0909		0.2857		0.1111	0.1607	0.0782					0.386	0.0667	0.1515							0.1176	0.1667	0.3167	0.3947	0.0898	0.119	0.2353	0.1667	0.0834	0.1429	0.1							0.1176			0.0556	0.0556	0.5	0.0638
O2a2b1a1a	O-F8														0.037	0.6							0.0857		0.1176													0.027	0.2222	0.1064	0.0833	0.4211
O2a2b1a1a1a1	O-F155																	0.0667																						0.0213
O2a2b1a1a1a2a	O-F2137																0.0175			0.129		0.3636														0.05
O2a2b1a1a2a1	O-F402
O2a2b1a1a3a	O-F317	0.05											0.1667																											0.0213							0.0556
O2a2b1a2	O-F114
O2a2b1a2a1	O-F46			0.0526	0.0488	0.0303					0.0714	0.0256				0.1				0.0323									0.0263						0.0286													0.1111
O2a2b2	O-CTS1366
O2a2b2a1a	O-F4110																								0.0588																				0.0345
O2a2b2a1b	O-F4124
O2a2b2a1b1	O-JST008425p6																								0.0588
O2a2b2a2	O-F706																											0.0167																0.0556			0.0556	0.0556	0.0638
O2b	O-F742																						0.0286
O2b1a	O-F837										0.0179
Q1a1	Q-F1096								0.05										0.0303											0.0128
Q1a1a1	Q-M120
Q1a1b1	Q-L712				0.0244
Q1a2	Q-M346	0.05			0.0244
Q1a2b2	Q-L933											0.027
Q1b2	Q-Y1150
R	R-M207	0.05	0.1667	0.0526	0.0488	0.0303				0.1111																				0.0128					0.0286
R1a1a1	R-M417
R1a1a1b	R-Z645	0.05			0.0732	0.0303	0.0345				0.1429	0.128	0.0556	0.0417	0.037															0.0128				0.0278
R1a1a1b2a1b	R-Y6	0.1			0.0244	0.1212			0.05	0.1667
R1a1a1b2a2a	R-Z2123													0.0417
R1a1a1b2a2b1	R-F1345				0.0244
R1b1a2	R-M269				0.0244
R2	R-M479													0.0417	0.037
Sample size		20	12	19	41	33	29	21	20	18	56	37	18	24	26	10	57	15	33	31	36	33	35	29	17	17	30	60	38	78	42	17	18	36	35	40	34	37	36	47	24	20	17	18	29	18	18	18	47
[truncated: 7 more columns]
