# Supplementary material for: South Asian maternal and paternal lineages in southern Thailand and the role of sex-biased admixture
Source: PLoS One. 2023 Sep 14;18(9):e0291547. doi: 10.1371/journal.pone.0291547 (PMC10501589; doi:10.1371/journal.pone.0291547)
Supplement: S10 Table — (XLSX) [file pone.0291547.s018.xlsx]

## Sheet: S10 Table 
S10 Table Estimated admixture proportions in admixed populations based on mtDNA sequences.
	No mutation rate								Soares Mutation rate: 1.67 x 10-8 substitutions per site per year (Soares et al., 2009)								Fu Mutation rate: 2.67 x 10-8 substitutions per site per year (Fu et al., 2013)
	Admixture time: 2000 years		Admixture time: 1000 years		Admixture time: 500 years		Admixture time: 0 year		Admixture time: 2000 years		Admixture time: 1000 years		Admixture time: 500 years		Admixture time: 0 year		Admixture time: 2000 years		Admixture time: 1000 years		Admixture time: 500 years		Admixture time: 0 year
Admixed populations	ESEA ancestry proportion	South Asian ancestry proportion	ESEA ancestry proportion	South Asian ancestry proportion	ESEA ancestry proportion	South Asian ancestry proportion	ESEA ancestry proportion	South Asian ancestry proportion	ESEA ancestry proportion	South Asian ancestry proportion	ESEA ancestry proportion	South Asian ancestry proportion	ESEA ancestry proportion	South Asian ancestry proportion	ESEA ancestry proportion	South Asian ancestry proportion	ESEA ancestry proportion	South Asian ancestry proportion	ESEA ancestry proportion	South Asian ancestry proportion	ESEA ancestry proportion	South Asian ancestry proportion	ESEA ancestry proportion	South Asian ancestry proportion
SouthernThai_TK	0.695939	0.304061	0.695939	0.304061	0.695939	0.304061	0.695939	0.304061	0.695937	0.304063	0.695938	0.304062	0.695939	0.304061	0.695939	0.304061	0.695937	0.304063	0.695938	0.304062	0.695938	0.304062	0.695939	0.304061
SouthernThai_AN	0.712117	0.287883	0.712117	0.287883	0.712117	0.287883	0.712117	0.287883	0.712115	0.287885	0.712116	0.287884	0.712116	0.287884	0.712117	0.287883	0.712114	0.287886	0.712115	0.287885	0.712116	0.287884	0.712117	0.287883
Mon_N	0.934223	0.0657774	0.934223	0.0657774	0.934223	0.0657774	0.934223	0.0657774	0.934224	0.0657761	0.934223	0.0657767	0.934223	0.065777	0.934223	0.0657767	0.934225	0.0657752	0.934224	0.0657762	0.934223	0.0657768	0.934223	0.0657774
Mon_NE	0.893698	0.106302	0.893698	0.106302	0.893698	0.106302	0.893698	0.106302	0.893699	0.106301	0.893699	0.106301	0.893698	0.106302	0.893698	0.106302	0.8937	0.1063	0.893699	0.106301	0.893698	0.106302	0.893698	0.106302
Mon_C	0.727602	0.272398	0.727602	0.272398	0.727602	0.272398	0.727602	0.272398	0.7276	0.2724	0.727601	0.272399	0.727601	0.272399	0.727601	0.272399	0.727599	0.272401	0.7276	0.2724	0.727601	0.272399	0.727602	0.272398
Mon_W	1.02146	-0.0214627	1.02146	-0.0214627	1.02146	-0.0214627	1.02146	-0.0214627	1.02146	-0.0214636	1.02146	-0.0214632	1.02146	-0.0214629	1.02146	-0.0214627	1.02146	-0.0214642	1.02146	-0.0214634	1.02146	-0.0214632	1.02146	-0.0214627
Khmer_T	0.973389	0.0266111	0.973389	0.0266111	0.973389	0.0266111	0.973389	0.0266111	0.973388	0.026612	0.973388	0.0266116	0.973389	0.0266113	0.973388	0.0266116	0.973388	0.0266125	0.973388	0.0266118	0.973389	0.0266114	0.973389	0.0266111
Nyahkur	1.26792	-0.26792	1.26792	-0.26792	1.26792	-0.26792	1.26792	-0.26792	1.26792	-0.267923	1.26792	-0.267922	1.26792	-0.267921	1.26792	-0.26792	1.26793	-0.267925	1.26792	-0.267923	1.26792	-0.267921	1.26792	-0.26792
Suay	0.885118	0.114882	0.885118	0.114882	0.885118	0.114882	0.885118	0.114882	0.885118	0.114882	0.885118	0.114882	0.885118	0.114882	0.885118	0.114882	0.885118	0.114882	0.885118	0.114882	0.885118	0.114882	0.885118	0.114882
CentralThai_N	0.788586	0.211414	0.788586	0.211414	0.788586	0.211414	0.788586	0.211414	0.788585	0.211415	0.788585	0.211415	0.788586	0.211414	0.788585	0.211415	0.788585	0.211415	0.788585	0.211415	0.788586	0.211414	0.788586	0.211414
CentralThai_C	0.891779	0.108221	0.891779	0.108221	0.891779	0.108221	0.891779	0.108221	0.891779	0.108221	0.891779	0.108221	0.891779	0.108221	0.891779	0.108221	0.891779	0.108221	0.891779	0.108221	0.891779	0.108221	0.891779	0.108221
CentralThai_W	0.943058	0.0569417	0.943058	0.0569417	0.943058	0.0569417	0.943058	0.0569417	0.943058	0.056942	0.943058	0.0569418	0.943058	0.0569418	0.943058	0.0569418	0.943058	0.0569422	0.943058	0.0569419	0.943058	0.0569419	0.943058	0.0569417
CentralThai_E	0.958909	0.0410911	0.958909	0.0410911	0.958909	0.0410911	0.958909	0.0410911	0.958908	0.0410917	0.958909	0.0410914	0.958909	0.0410913	0.958909	0.0410914	0.958908	0.041092	0.958908	0.0410915	0.958909	0.0410913	0.958909	0.0410911
Rhade	0.499759	0.500241	0.499759	0.500241	0.499759	0.500241	0.499759	0.500241	0.499756	0.500244	0.499757	0.500243	0.499758	0.500242	0.499759	0.500241	0.499754	0.500246	0.499756	0.500244	0.499757	0.500242	0.499759	0.500241
Jarai	0.50607	0.49393	0.50607	0.49393	0.50607	0.49393	0.943058	0.0569417	0.506068	0.493932	0.506069	0.493931	0.50607	0.49393	0.506069	0.493931	0.506066	0.493934	0.506069	0.493931	0.506069	0.493931	0.50607	0.49393
Burmese	0.385261	0.614739	0.385261	0.614739	0.385261	0.614739	0.385261	0.614739	0.385259	0.614741	0.38526	0.61474	0.385261	0.614739	0.38526	0.61474	0.385257	0.614743	0.385259	0.614741	0.38526	0.61474	0.385261	0.614739
Cham1	0.718325	0.281675	0.718325	0.281675	0.718325	0.281675	0.718325	0.281675	0.718324	0.281676	0.718325	0.281675	0.718325	0.281675	0.718325	0.281675	0.718324	0.281676	0.718325	0.281675	0.718325	0.281675	0.718325	0.281675
Khmer_C1	0.904643	0.0953574	0.904643	0.0953574	0.904643	0.0953574	0.904643	0.0953574	0.904644	0.0953557	0.904643	0.0953566	0.904643	0.095357	0.904643	0.0953566	0.904645	0.0953549	0.904644	0.095356	0.904643	0.0953567	0.904643	0.0953574
AA_C	0.780575	0.219425	0.780575	0.219425	0.780575	0.219425	0.780575	0.219425	0.780576	0.219424	0.780576	0.219424	0.780575	0.219425	0.780576	0.219424	0.780577	0.219423	0.780576	0.219424	0.780575	0.219425	0.780575	0.219425
Cham2	1.02552	-0.0255175	1.02552	-0.0255175	1.02552	-0.0255175	1.02552	-0.0255175	1.02552	-0.0255175	1.02552	-0.0255175	1.02552	-0.0255175	1.02552	-0.0255175	1.02552	-0.0255176	1.02552	-0.0255175	1.02552	-0.0255175	1.02552	-0.0255175
Khmer_C2	1.00835	-0.00835276	1.00835	-0.00835276	1.00835	-0.00835276	1.00835	-0.00835276	1.00835	-0.00835288	1.00835	-0.00835276	1.00835	-0.00835288	1.00835	-0.00835276	1.00835	-0.00835288	1.00835	-0.00835288	1.00835	-0.00835276	1.00835	-0.00835276
KhmerLeou	0.880159	0.119841	0.880159	0.119841	0.880159	0.119841	0.880159	0.119841	0.880158	0.119842	0.880159	0.119841	0.880159	0.119841	0.880159	0.119841	0.880157	0.119843	0.880158	0.119842	0.880159	0.119841	0.880159	0.119841
