# Supplementary material for: South Asian maternal and paternal lineages in southern Thailand and the role of sex-biased admixture
Source: PLoS One. 2023 Sep 14;18(9):e0291547. doi: 10.1371/journal.pone.0291547 (PMC10501589; doi:10.1371/journal.pone.0291547)
Supplement: S11 Table — (XLSX) [file pone.0291547.s019.xlsx]

## Sheet: S11 Table 
S11 Table Estimated admixture proportions in admixed populations based on MSY sequences.
	No mutation rate								Mutation rate: 8.71 x 10-10 substitutions per site per year (Helgason et al., 2015)
	Admixture time: 2000 years		Admixture time: 1000 years		Admixture time: 500 years		Admixture time: 0 year		Admixture time: 2000 years		Admixture time: 1000 years		Admixture time: 500 years		Admixture time: 0 year
Admixed populations	ESEA ancestry proportion	South Asian ancestry proportion	ESEA ancestry proportion	South Asian ancestry proportion	ESEA ancestry proportion	South Asian ancestry proportion	ESEA ancestry proportion	South Asian ancestry proportion	ESEA ancestry proportion	South Asian ancestry proportion	ESEA ancestry proportion	South Asian ancestry proportion	ESEA ancestry proportion	South Asian ancestry proportion	ESEA ancestry proportion	South Asian ancestry proportion
SouthernThai_TK	0.456806	0.543194	0.456806	0.543194	0.456806	0.543194	0.456806	0.543194	0.456806	0.543194	0.456806	0.543194	0.456806	0.543194	0.456806	0.543194
Mon_N	0.855681	0.144319	0.855681	0.144319	0.855681	0.144319	0.855681	0.144319	0.855681	0.144319	0.855681	0.144319	0.855681	0.144319	0.855681	0.144319
Mon_NE	0.981908	0.0180917	0.981908	0.0180917	0.981908	0.0180917	0.981908	0.0180917	0.981908	0.0180917	0.981908	0.0180917	0.981908	0.0180917	0.981908	0.0180917
Mon_C	0.776985	0.223015	0.776985	0.223015	0.776985	0.223015	0.776985	0.223015	0.776985	0.223015	0.776985	0.223015	0.776985	0.223015	0.776985	0.223015
Mon_W	0.611713	0.388287	0.611713	0.388287	0.611713	0.388287	0.611713	0.388287	0.611713	0.388287	0.611713	0.388287	0.611713	0.388287	0.611713	0.388287
Khmer	1.25161	-0.251614	1.25161	-0.251614	1.25161	-0.251614	1.25161	-0.251614	1.25161	-0.251614	1.25161	-0.251614	1.25161	-0.251614	1.25161	-0.251614
Nyahkur	0.720513	0.279487	0.720513	0.279487	0.720513	0.279487	0.720513	0.279487	0.720513	0.279487	0.720513	0.279487	0.720513	0.279487	0.720513	0.279487
Suay	1.15609	-0.156088	1.15609	-0.156088	1.15609	-0.156088	1.15609	-0.156088	1.15609	-0.156088	1.15609	-0.156088	1.15609	-0.156088	1.15609	-0.156088
CentralThai_N	0.694556	0.305444	0.694556	0.305444	0.694556	0.305444	0.694556	0.305444	0.694556	0.305444	0.694556	0.305444	0.694556	0.305444	0.694556	0.305444
CentralThai_C	0.797138	0.202862	0.797138	0.202862	0.797138	0.202862	0.797138	0.202862	0.797138	0.202862	0.797138	0.202862	0.797138	0.202862	0.797138	0.202862
CentralThai_W	0.839823	0.160177	0.839823	0.160177	0.839823	0.160177	0.839823	0.160177	0.839823	0.160177	0.839823	0.160177	0.839823	0.160177	0.839823	0.160177
CentralThai_E	0.730682	0.269318	0.730682	0.269318	0.730682	0.269318	0.730682	0.269318	0.730682	0.269318	0.730682	0.269318	0.730682	0.269318	0.730682	0.269318
Rhade	0.948314	0.0516858	0.948314	0.0516858	0.948314	0.0516858	0.948314	0.0516858	0.948314	0.0516857	0.948314	0.0516858	0.948314	0.0516858	0.948314	0.0516858
Jarai	0.902743	0.0972571	0.902743	0.0972571	0.902743	0.0972571	0.902743	0.0972571	0.902743	0.0972571	0.902743	0.0972571	0.902743	0.0972571	0.902743	0.0972571
Burmese	0.405232	0.594768	0.405232	0.594768	0.405232	0.594768	0.405232	0.594768	0.405232	0.594768	0.405232	0.594768	0.405232	0.594768	0.405232	0.594768
